# Supplementary material for: Visualisation of Euglena gracilis organelles and cytoskeleton using expansion microscopy
Source: Life Sci Alliance. 2025 Feb 7;8(4):e202403110. doi: 10.26508/lsa.202403110 (PMC11806349; doi:10.26508/lsa.202403110)
Supplement: Supplementary file 1 [file LSA-2024-03110_TableS1.xlsx]

## Sheet: Overview
Supplementary File 1
Measurements used for the publication with graphs
Table S1	Pellicle expansion	Raw data from measurements of pellicle microtubules distances used for the calculation of expansion factor
Table S2	Axoneme expansion	Raw data from measurements of axoneme widths used for the calculation of expansion factor
Table S3	Gel expansion	Data used for the calculation of gel expansion factor
Table S4	Evenness of expansion	Aspect ratios between the major and minor axis of ellipses fitted into the perpendicular sections of microtubules in the transition zone of the anterior flagellum used for determination the evenness of expansion
Table S5	Relative volumes of organelles	Relative volumes of mitochondria and chloroplasts measured in individual cells
Confirmation of antibodies used in the publication
Table S6	β-ATPase antibody	Western blot of a anti-β-ATPase antibody and results of co-immunoprecipitation
Table S7	Rubisco activase antibody	Western blot of an anti-Rubisco activase antibody and results of co-immunoprecipitation

## Sheet: Table S1
Pellicular microtubules distances
Expansion microscopy					Electron microscopy
cell	average distance (µm, n=20)	SD			measurement	distance (µm)
1	0.84219	0.162474			1	0.32
2	0.681348	0.0593557			2	0.318
3	0.721739	0.0783294			3	0.324			Pellicular microtubules distances							Expansion factor
4	0.66616	0.0956388			4	0.277			Expansion microscopy		(n=52)		Electron microscopy		(n=150)	3.15634
5	0.80275	0.121609			5	0.31			average	0.850928			average	0.269593
6	0.9074	0.121493			6	0.288			SD	0.0978688			SD	0.0456712
7	0.72755	0.0883484			7	0.293
8	0.690929	0.101165			8	0.28
9	0.76435	0.155371			9	0.305
10	0.81505	0.0771612			10	0.306
11	0.8498	0.0773916			11	0.31
12	0.8612	0.0827754			12	0.289
13	0.63785	0.0732982			13	0.318
14	0.8718	0.101646			14	0.332
15	0.82145	0.112944			15	0.296
16	0.88115	0.083123			16	0.302
17	0.9025	0.0860567			17	0.274
18	0.75305	0.0943809			18	0.293
19	0.70715	0.0752763			19	0.192
20	0.8226	0.0740712			20	0.201
21	0.86555	0.0771573			21	0.183
22	0.9984	0.0801283			22	0.186
23	0.96725	0.115945			23	0.193
24	0.8104	0.122611			24	0.216
25	0.97	0.136322			25	0.209
26	0.9924	0.0897805			26	0.218
27	0.9172	0.102935			27	0.191
28	1.00115	0.100542			28	0.196
29	0.8745	0.0957734			29	0.183
30	0.80905	0.0650411			30	0.186
31	0.79615	0.0825362			31	0.192
32	0.8852	0.107674			32	0.21
33	0.87415	0.127183			33	0.199
34	0.9941	0.106278			34	0.18
35	1.03525	0.121411			35	0.186
36	0.8817	0.105041			36	0.196
37	1.063	0.0963369			37	0.213
38	0.81885	0.0488736			38	0.226
39	0.9329	0.112807			39	0.207
40	0.9112	0.101506			40	0.229
41	0.84215	0.100859			41	0.228
42	0.9562	0.083376			42	0.273
43	0.9087	0.0917372			43	0.272
44	0.8455	0.103174			44	0.224
45	0.84625	0.0964427			45	0.228
46	0.79335	0.0896205			46	0.21
47	0.81485	0.0736025			47	0.219
48	0.87325	0.0792735			48	0.212
49	0.71805	0.0528881			49	0.226
50	0.7483	0.0561971			50	0.208
51	0.8033	0.107413			51	0.223
52	0.97195	0.0607672			52	0.271
					53	0.28
					54	0.242
					55	0.283
					56	0.299
					57	0.212
					58	0.254
					59	0.276
					60	0.286
					61	0.258
					62	0.287
					63	0.307
					64	0.297
					65	0.308
					66	0.259
					67	0.291
					68	0.295
					69	0.173
					70	0.237
					71	0.26
					72	0.297
					73	0.287
					74	0.289
					75	0.277
					76	0.295
					77	0.297
					78	0.335
					79	0.328
					80	0.349
					81	0.32
					82	0.33
					83	0.318
					84	0.25
					85	0.301
					86	0.298
					87	0.292
					88	0.259
					89	0.223
					90	0.351
					91	0.369
					92	0.337
					93	0.292
					94	0.266
					95	0.287
					96	0.251
					97	0.226
					98	0.23
					99	0.265
					100	0.265
					101	0.307
					102	0.344
					103	0.346
					104	0.24
					105	0.231
					106	0.246
					107	0.228
					108	0.271
					109	0.272
					110	0.234
					111	0.229
					112	0.23
					113	0.253
					114	0.235
					115	0.262
					116	0.275
					117	0.303
					118	0.3
					119	0.299
					120	0.344
					121	0.32
					122	0.298
					123	0.282
					124	0.311
					125	0.314
					126	0.278
					127	0.304
					128	0.289
					129	0.244
					130	0.267
					131	0.298
					132	0.28
					133	0.264
					134	0.323
					135	0.282
					136	0.307
					137	0.291
					138	0.279
					139	0.273
					140	0.298
					141	0.266
					142	0.359
					143	0.329
					144	0.347
					145	0.334
					146	0.294
					147	0.309
					148	0.293
					149	0.219
					150	0.229
