# Supplementary material for: Visualisation of Euglena gracilis organelles and cytoskeleton using expansion microscopy
Source: Life Sci Alliance. 2025 Feb 7;8(4):e202403110. doi: 10.26508/lsa.202403110 (PMC11806349; doi:10.26508/lsa.202403110)
Supplement: Supplementary file 2 [file LSA-2024-03110_TableS2.xlsx]

## Sheet: Overview
Supplementary File 1
Measurements used for the publication with graphs
Table S1	Pellicle expansion	Raw data from measurements of pellicle microtubules distances used for the calculation of expansion factor
Table S2	Axoneme expansion	Raw data from measurements of axoneme widths used for the calculation of expansion factor
Table S3	Gel expansion	Data used for the calculation of gel expansion factor
Table S4	Evenness of expansion	Aspect ratios between the major and minor axis of ellipses fitted into the perpendicular sections of microtubules in the transition zone of the anterior flagellum used for determination the evenness of expansion
Table S5	Relative volumes of organelles	Relative volumes of mitochondria and chloroplasts measured in individual cells
Confirmation of antibodies used in the publication
Table S6	β-ATPase antibody	Western blot of a anti-β-ATPase antibody and results of co-immunoprecipitation
Table S7	Rubisco activase antibody	Western blot of an anti-Rubisco activase antibody and results of co-immunoprecipitation

## Sheet: Table S2
Axoneme width
Expansion microscopy					Electron microscopy
cell	average width (µm, n=20)	SD			measurement	width (µm)
1	0.669571	0.0851047			1	0.205
2	0.5576	0.0327939			2	0.192
3	0.7207	0.0645183			3	0.192			Axoneme width (µm)								Expansion factor
4	0.7535	0.0559629			4	0.193			Expansion microscopy		(n=52)		Electron microscopy		(n=10)		3.71482
5	0.5313	0.0258382			5	0.193			average	0.712874			average	0.1919
6	0.664	0.0543893			6	0.195			SD	0.0758354			SD	0.00660984
7	0.6866	0.0354632			7	0.186
8	0.7661	0.066034			8	0.178
9	0.6211	0.0358342			9	0.189
10	0.759	0.0576385			10	0.196
11	0.6697	0.0750414
12	0.7107	0.0411632
13	0.5953	0.0371054
14	0.7307	0.0532241
15	0.7945	0.059244
16	0.8185	0.0405321
17	0.7659	0.0640132
18	0.7328	0.0508779
19	0.7494	0.0776636
20	0.8129	0.0460401
21	0.6812	0.0480558
22	0.8067	0.0349401
23	0.7767	0.0736981
24	0.7537	0.102525
25	0.7952	0.0686087
26	0.6836	0.0291554
27	0.6226	0.0234273
28	0.8508	0.06166
29	0.6791	0.0467278
30	0.6221	0.0362311
31	0.6052	0.029226
32	0.8526	0.0294659
33	0.6887	0.0551435
34	0.8142	0.079936
35	0.7975	0.0255861
36	0.6649	0.0539378
37	0.7096	0.0194535
38	0.6749	0.0277469
39	0.7072	0.0534805
40	0.7278	0.033268
41	0.6345	0.0276776
42	0.6278	0.0238487
43	0.5852	0.03603
44	0.6843	0.0239167
45	0.6626	0.0430957
46	0.7105	0.0342557
47	0.738	0.0809444
48	0.7406	0.0571108
49	0.6848	0.028736
50	0.7308	0.0803054
51	0.8027	0.0601133
52	0.8435	0.0373397
