# Supplementary material for: Visualisation of Euglena gracilis organelles and cytoskeleton using expansion microscopy
Source: Life Sci Alliance. 2025 Feb 7;8(4):e202403110. doi: 10.26508/lsa.202403110 (PMC11806349; doi:10.26508/lsa.202403110)
Supplement: Supplementary file 3 [file LSA-2024-03110_TableS3.xlsx]

## Sheet: Overview
Supplementary File 1
Measurements used for the publication with graphs
Table S1	Pellicle expansion	Raw data from measurements of pellicle microtubules distances used for the calculation of expansion factor
Table S2	Axoneme expansion	Raw data from measurements of axoneme widths used for the calculation of expansion factor
Table S3	Gel expansion	Data used for the calculation of gel expansion factor
Table S4	Evenness of expansion	Aspect ratios between the major and minor axis of ellipses fitted into the perpendicular sections of microtubules in the transition zone of the anterior flagellum used for determination the evenness of expansion
Table S5	Relative volumes of organelles	Relative volumes of mitochondria and chloroplasts measured in individual cells
Confirmation of antibodies used in the publication
Table S6	β-ATPase antibody	Western blot of a anti-β-ATPase antibody and results of co-immunoprecipitation
Table S7	Rubisco activase antibody	Western blot of an anti-Rubisco activase antibody and results of co-immunoprecipitation

## Sheet: Table S3
Gel expansion factor
	Gel diameter (cm)	coverslip size (cm)	expansion factor
1	5.392	1.2	4.49333
2	5.245	1.2	4.37083
3	5.429	1.2	4.52417
4	5.284	1.2	4.40333
5	5.441	1.2	4.53417
6	5.388	1.2	4.49
7	5.386	1.2	4.48833
8	5.779	1.2	4.81583
9	5.508	1.2	4.59
	(n=9)	average	4.52333
		SD	0.120652
