# Supplementary material for: Visualisation of Euglena gracilis organelles and cytoskeleton using expansion microscopy
Source: Life Sci Alliance. 2025 Feb 7;8(4):e202403110. doi: 10.26508/lsa.202403110 (PMC11806349; doi:10.26508/lsa.202403110)
Supplement: Supplementary file 7 [file LSA-2024-03110_TableS5.xlsx]

## Sheet: Overview
Supplementary File 1
Measurements used for the publication with graphs
Table S1	Pellicle expansion	Raw data from measurements of pellicle microtubules distances used for the calculation of expansion factor
Table S2	Axoneme expansion	Raw data from measurements of axoneme widths used for the calculation of expansion factor
Table S3	Gel expansion	Data used for the calculation of gel expansion factor
Table S4	Evenness of expansion	Aspect ratios between the major and minor axis of ellipses fitted into the perpendicular sections of microtubules in the transition zone of the anterior flagellum used for determination the evenness of expansion
Table S5	Relative volumes of organelles	Relative volumes of mitochondria and chloroplasts measured in individual cells
Confirmation of antibodies used in the publication
Table S6	β-ATPase antibody	Western blot of a anti-β-ATPase antibody and results of co-immunoprecipitation
Table S7	Rubisco activase antibody	Western blot of an anti-Rubisco activase antibody and results of co-immunoprecipitation

## Sheet: Table S5
Volumes in CM media with EtOH								Volumes in Hutner media								Volumes in CM media
Mitochondria								Mitochondria								Mitochondria
		Mitochondria volume (µm3)	Cell volume (µm3)	Relative volume (%)		Threshold				Mitochondria volume (µm3)	Cell volume (µm3)	Relative volume (%)		Threshold				Mitochondria volume (µm3)	Cell volume (µm3)	Relative volume (%)		Threshold
	1	1339.04	20987.2	6.38025		500			1	3487.56	46569.8	7.4889		500			1	425.698	11470.9	3.71113		500
	2	2555.37	16798.8	15.2116		500			2	4905.28	74811.5	6.55686		500			2	2026.1	21022.9	9.63759		500
	3	2748.58	16224	16.9414		500			3	3359.17	37264.8	9.01433		500			3	3277.98	27246.1	12.031		800
	4	2368.64	17873.3	13.2524		500			4	4688.8	27925.7	16.7903		500			4	2414.54	22477.7	10.7419		800
	5	1103.31	16904.9	6.52655		500			5	5355.21	52634	10.1744		500			5	2765.8	13665.2	20.2397		900
	6	1490.97	19547.4	7.62744		500			6	3641.06	63540.6	5.73028		500			6	515.34	7436.9	6.9295		800
	7	2051.18	29158.6	7.03456		500			7	2751.32	21902.2	12.5619		500			7	1471.08	13430.3	10.9534		900
	8	2771.97	21008.9	13.1943		500			8	2974.91	23198.9	12.8235		500			8	3162.34	15328	20.6312		500
	9	2958.79	19791.4	14.9499		500			9	5758.48	43874.1	13.125		500			9	1821.36	11248	16.1926		500
	10	2762.95	22463.7	12.2996		500			10	5989.95	40664.3	14.7303		500			10	2918.94	23571.7	12.3833		500
	11	3451.12	29611.5	11.6547		500
	12	2527.19	18615.1	13.576		500
	13	1793.78	13768.4	13.0283		500
	14	2802.74	17524.7	15.9931		500
	15	3092.27	21743.7	14.2214		500
Chloroplasts								Chloroplasts								Chloroplasts
		Chloroplast volume (µm3)	Cell volume (µm3)	Relative volume (%)		Threshold				Chloroplast volume (µm3)	Cell volume (µm3)	Relative volume (%)		Threshold				Chloroplast volume (µm3)	Cell volume (µm3)	Relative volume (%)		Threshold
	1	1645.67	23556.1	6.98617		500			1	3192.3	43350.3	7.36396		500			1	2186.31	20039.2	10.9102		770
	2	1429.72	16837.4	8.49134		500			2	1204.29	19838.6	6.07043		500			2	2286.25	22195.9	10.3003		600
	3	2105.56	24157.7	8.7159		500			3	2528.04	36391.4	6.9468		500			3	1827.43	20496.8	8.91568		600
	4	1678.41	29973.6	5.59963		500			4	1347.91	30323.5	4.4451		500			4	2096.52	15311.2	13.6927		600
	5	1300.29	15121.7	8.59884		500			5	1060.97	23570.9	4.50117		500			5	2447	20959.7	11.6748		500
	6	1402.06	26299.7	5.33108		500			6	2727.52	32263	8.45403		500			6	1921.67	25180.7	7.63152		500
																	Note different thresholds for CM media due to greater signal of chloroplasts
																	for both antibodies, anti β-ATPase and anti RCA.
