# Supplementary material for: Visualisation of Euglena gracilis organelles and cytoskeleton using expansion microscopy
Source: Life Sci Alliance. 2025 Feb 7;8(4):e202403110. doi: 10.26508/lsa.202403110 (PMC11806349; doi:10.26508/lsa.202403110)
Supplement: Supplementary file 8 [file LSA-2024-03110_TableS6.xlsx]

## Sheet: Overview
Supplementary File 1
Measurements used for the publication with graphs
Table S1	Pellicle expansion	Raw data from measurements of pellicle microtubules distances used for the calculation of expansion factor
Table S2	Axoneme expansion	Raw data from measurements of axoneme widths used for the calculation of expansion factor
Table S3	Gel expansion	Data used for the calculation of gel expansion factor
Table S4	Evenness of expansion	Aspect ratios between the major and minor axis of ellipses fitted into the perpendicular sections of microtubules in the transition zone of the anterior flagellum used for determination the evenness of expansion
Table S5	Relative volumes of organelles	Relative volumes of mitochondria and chloroplasts measured in individual cells
Confirmation of antibodies used in the publication
Table S6	β-ATPase antibody	Western blot of a anti-β-ATPase antibody and results of co-immunoprecipitation
Table S7	Rubisco activase antibody	Western blot of an anti-Rubisco activase antibody and results of co-immunoprecipitation

## Sheet: Table S6
β-ATPase antibody
			Protein identification			Quantification		Difference	Fold change	Identification parameters
			T: Majority protein IDs	T: Protein IDs	T: Fasta headers	β-ATPase_Antibody	NC			N: Peptides	N: Razor + unique peptides	N: Unique peptides	N: Sequence coverage [%]	N: Unique + razor sequence coverage [%]	N: Unique sequence coverage [%]	N: Mol. weight [kDa]	N: Q-value	N: Score	N: Intensity	N: MS/MS count
Western blot			EUGR30680>ONeill>Q:	EUGR30680>ONeill>Q:	EUGR30680>ONeill>Q: 6TDY_D Chain D, ATP synthase subunit beta [Euglena gracilis]<>6TDY_E Chain E, ATP synthase subunit beta [Euglena gracilis]<>6TDY_F Chain F, ATP synthase subunit beta [Euglena gracilis]<>6TDZ_D Chain D, subunit beta [Euglena gracilis]<>6	32.6004	22.6607	9.9397	982.082	31	31	30	75.9	75.9	73.8	56.542	0	323.31	6542400000	130
			EUGR01798>ONeill>Q:	EUGR01798>ONeill>Q:;EUGR60332>Yoshida>Q:	EUGR01798>ONeill>Q: NP_041941.1 ATP synthase CF1 beta subunit [Euglena gracilis]<>P31476.1 RecName: Full=ATP synthase subunit beta, chloroplastic;AltName: Full=ATP synthase F1 sector subunit beta;AltName: Full=F-ATPase subunit beta [Euglena gracilis]<>AK	32.1708	23.4686	8.7022	416.508	26	25	25	86	83.8	83.8	52.077	0	323.31	4859500000	110
			EUGR47594>Yoshida>Q:	EUGR47594>Yoshida>Q:;EUGR11232>EG_transcript_52003>Q:	EUGR47594>Yoshida>Q: XP_027239403.1 NAD(P) transhydrogenase, mitochondrial-like [Penaeus vannamei];e-value=1.4e-289	25.7552	17.8037	7.9515	247.537	14	14	14	19.1	19.1	19.1	115.07	0	323.31	64995000	24
			EUGR55517>Yoshida>Q:;EUGR55518>Yoshida>Q:	EUGR55517>Yoshida>Q:;EUGR55518>Yoshida>Q:	EUGR55517>Yoshida>Q: ABW06954.1 chloroplast light-harvesting complex II protein precursor, partial [Euglena gracilis];e-value=1.0e-197;EUGR55518>Yoshida>Q: CAA43633.1 light harvesting chlorophyll a /b binding protein of PSII, partial [Euglena gracilis];e	27.5463	19.8058	7.7405	213.857	11	9	0	30.4	29.9	0	44.374	0	323.31	225930000	18
			EUGR42571>ONeill>Q:	EUGR42571>ONeill>Q:	EUGR42571>ONeill>Q: 6TDW_M Chain M, oligomycin sensitivity conferrring protein (OSCP) [Euglena gracilis]<>6TDY_M Chain M, oligomycin sensitivity conferring protein (OSCP) [Euglena gracilis]<>6TDZ_M Chain M, oligomycin sensitivity conferring protein (OSCP)	26.0573	18.446	7.6113	195.537	11	11	11	55	55	55	31.139	0	166.66	85761000	20
			EUGR21598>ONeill>Q:	EUGR21598>ONeill>Q:;EUGR05787>EG_transcript_19869>Q:	EUGR21598>ONeill>Q: 6TDY_A Chain A, ATP synthase subunit alpha [Euglena gracilis]<>6TDY_B Chain B, ATP synthase subunit alpha [Euglena gracilis]<>6TDY_C Chain C, ATP synthase subunit alpha [Euglena gracilis]<>6TDZ_A Chain A, subunit alpha [Euglena gracilis	29.1162	22.0771	7.0391	131.516	21	21	20	47.1	47.1	45	66.868	0	323.31	610600000	51
			EUGR01181>EG_transcript_2508>ANV:	EUGR01181>EG_transcript_2508>ANV:	EUGR01181>EG_transcript_2508>ANV: light-harvesting complex II chlorophyll a/b binding protein 2>Q: ABW06947.1 chloroplast light-harvesting complex I protein precursor [Euglena gracilis];e-value=0.0e+00	25.9137	19.1506	6.7631	108.617	12	12	0	22.4	22.4	0	92.26	0	323.31	76888000	18
			EUGR39030>ONeill>Q:	EUGR39030>ONeill>Q:	EUGR39030>ONeill>Q: 6TDY_J Chain J, p18 [Euglena gracilis]<>6TDY_K Chain K, p18 [Euglena gracilis]<>6TDY_L Chain L, p18 [Euglena gracilis]<>6TDZ_J Chain J, p18 [Euglena gracilis]<>6TDZ_K Chain K, p18 [Euglena gracilis]<>6TDZ_L Chain L, p18 [Euglena gracili	28.0091	21.2642	6.7449	107.255	15	15	15	69.3	69.3	69.3	20.969	0	323.31	301620000	31
			EUGR14031>ONeill>Q:	EUGR14031>ONeill>Q:	EUGR14031>ONeill>Q: ACI12882.1 NAD-dependent alcohol dehydrogenase [Euglena gracilis];e-value=2.8e-200	25.9314	20.2657	5.6657	50.7628	7	7	4	33.5	33.5	18.9	43.061	0	182.59	66390000	14
			EUGR43699>ONeill>Q:	EUGR43699>ONeill>Q:;EUGR59593>Yoshida>Q:;EUGR12754>EG_transcript_68292>Q:;EUGR59662>Yoshida>Q:	EUGR43699>ONeill>Q: AAK37834.1 beta-tubulin [Euglena gracilis]<>AAK37836.1 beta-tubulin [Euglena gracilis]<>AAK37837.1 beta-tubulin [Euglena gracilis]<>AAK37838.1 beta-tubulin [Euglena gracilis];e-value=1.4e-259	26.1215	20.7106	5.4109	42.5445	19	19	19	62.2	62.2	62.2	51.257	0	323.31	171090000	49
			EUGR23439>ONeill>Q:	EUGR23439>ONeill>Q:	EUGR23439>ONeill>Q: XP_002672796.1 predicted protein [Naegleria gruberi strain NEG-M]<>EFC40052.1 predicted protein [Naegleria gruberi];e-value=2.2e-11	24.4615	19.2015	5.26	38.3193	5	5	5	22.9	22.9	22.9	28.277	0	135.78	34898000	10
			EUGR65789>Yoshida>Q:	EUGR65789>Yoshida>Q:	EUGR65789>Yoshida>Q: DAA05888.1 TPA_inf: chloroplast light-harvesting complex I protein precursor Lhca1 [Euglena gracilis];e-value=0.0e+00	27.4874	22.3062	5.1812	36.2825	16	16	2	36.3	36.3	5.2	76.456	0	323.31	240100000	33
			EUGR28541>ONeill>Q:	EUGR28541>ONeill>Q:	EUGR28541>ONeill>Q: AAK37831.1 alpha-tubulin [Euglena gracilis]<>AAK37832.1 alpha-tubulin [Euglena gracilis]<>AAK37833.1 alpha-tubulin [Euglena gracilis]<>AAK37835.1 alpha-tubulin [Euglena gracilis];e-value=3.0e-262	26.1607	21.5368	4.6239	24.6566	15	15	15	50	50	50	51.346	0	194.23	125570000	33
			EUGR45028>ONeill>Q:	EUGR45028>ONeill>Q:;EUGR02251>EG_transcript_5750>Q:	EUGR45028>ONeill>Q: HAZ49092.1 betaine-aldehyde dehydrogenase [Cyanobacteria bacterium UBA11371];e-value=3.9e-160	26.0513	21.5842	4.4671	22.1172	10	10	3	33	33	7.8	61.269	0	192.89	80208000	20
			EUGR23664>ONeill>Q:	EUGR23664>ONeill>Q:	EUGR23664>ONeill>Q: XP_001422245.1 MC family transporter: phosphate [Ostreococcus lucimarinus CCE9901]<>ABP00562.1 MC family transporter: phosphate [Ostreococcus lucimarinus CCE9901];e-value=2.8e-118	26.821	22.3845	4.4365	21.6531	6	6	6	38.4	38.4	38.4	33.474	0	310.77	130900000	22
			EUGR60414>Yoshida>Q:	EUGR60414>Yoshida>Q:	EUGR60414>Yoshida>Q: 6TDV_M Chain M, ATPEG1 [Euglena gracilis]<>6TDV_m Chain m, ATPEG1 [Euglena gracilis];e-value=4.2e-89	23.5015	19.3453	4.1562	17.8296	2	2	2	18.1	18.1	18.1	19.875	0	39.638	17836000	4
			EUGR10350>EG_transcript_44362>ANV:	EUGR10350>EG_transcript_44362>ANV:	EUGR10350>EG_transcript_44362>ANV: HHPred: unannotated hypothetical protein, probably non-membrane	23.8338	19.8234	4.0104	16.1158	7	3	3	58.9	26	26	16.374	0	50.838	15879000	6
			EUGR17384>ONeill>Q:	EUGR17384>ONeill>Q:	EUGR17384>ONeill>Q: DAA05887.1 TPA_inf: chloroplast light-harvesting complex I protein precursor Lhca2, partial [Euglena gracilis];e-value=8.6e-152	24.3058	20.7981	3.5077	11.3743	13	2	0	55.9	4.3	0	35.146	0	16.226	27864000	3
			EUGR46580>Yoshida>Q:	EUGR46580>Yoshida>Q:	EUGR46580>Yoshida>Q: EIE75752.1 60S ribosomal protein L12 [Rhizopus delemar RA 99-880]<>EIE76861.1 60S ribosomal protein L12 [Rhizopus delemar RA 99-880]<>EIE81577.1 60S ribosomal protein L12 [Rhizopus delemar RA 99-880]<>EIE85976.1 60S ribosomal protein L	23.3978	20.0151	3.3827	10.4302	4	4	4	35.2	35.2	35.2	19.375	0	84.607	16347000	9
			EUGR02281>EG_transcript_5828>ANV:	EUGR02281>EG_transcript_5828>ANV:;EUGR46658>Yoshida>Q:	EUGR02281>EG_transcript_5828>ANV: HHPred: unknown protein, containing a domain vaguely similar to apolipoprotien and a domain similar to thyroid hormone receptor	26.8711	23.585	3.2861	9.75472	9	9	4	36	36	9.8	33.533	0	216.33	135340000	17
			EUGR51452>Yoshida>Q:	EUGR51452>Yoshida>Q:	EUGR51452>Yoshida>Q: KNH08151.1 mitochondrial ADP/ATP translocase [Perkinsela sp. CCAP 1560/4];e-value=2.1e-126	27.8006	24.8404	2.9602	7.78232	16	16	16	55.7	55.7	55.7	34.959	0	323.31	293950000	41
			EUGR25748>ONeill>Q:	EUGR25748>ONeill>Q:	EUGR25748>ONeill>Q: AAB23241.1 86 kda articulin=major membrane skeletal protein [Euglena gracilis, Peptide, 650 aa] [Euglena gracilis]<>CAA78364.1 cytoskeletal protein [Euglena gracilis];e-value=0.0e+00	24.1224	21.32	2.8024	6.976	3	3	3	9.1	9.1	9.1	73.209	0	57.683	26269000	12
			EUGR19598>ONeill>Q:	EUGR19598>ONeill>Q:	EUGR19598>ONeill>Q: XP_017779173.1 PREDICTED: spidroin-2-like isoform X1 [Nicrophorus vespilloides];e-value=2.5e-27	22.5392	19.7511	2.7881	6.9072	2	2	2	7.5	7.5	7.5	46.33	0	14.692	7840800	4
			EUGR38635>ONeill>Q:	EUGR38635>ONeill>Q:	EUGR38635>ONeill>Q: ADJ93799.1 chloroplast photosystem II protein M precursor, partial [Euglena gracilis];e-value=1.8e-45	23.3435	20.7111	2.6324	6.20057	2	2	2	14.9	14.9	14.9	25.154	0	52.721	15871000	8
			EUGR16849>ONeill>Q:;EUGR12184>EG_transcript_61646>Q:	EUGR16849>ONeill>Q:;EUGR12184>EG_transcript_61646>Q:	EUGR16849>ONeill>Q: EUC59786.1 60S acidic ribosomal protein P2 [Rhizoctonia solani AG-3 Rhs1AP]<>KEP52872.1 60S acidic ribosomal protein P2 [Rhizoctonia solani 123E];e-value=2.6e-15;EUGR12184>EG_transcript_61646>Q: RPB24732.1 ribosomal protein 60S [Terfez	21.2258	18.9924	2.2334	4.70241	2	2	2	39.4	39.4	39.4	11.054	0	16.278	2974000	3
			EUGR17195>ONeill>Q:	EUGR17195>ONeill>Q:;EUGR11513>EG_transcript_54869>Q:	EUGR17195>ONeill>Q: XP_006657946.1 PREDICTED: 40S ribosomal protein S3-1-like [Oryza brachyantha];e-value=3.3e-94	21.9327	19.7544	2.1783	4.5262	5	5	5	30	30	30	24.731	0	36.827	17435000	7
			EUGR13546>ONeill>Q:	EUGR13546>ONeill>Q:;EUGR52342>Yoshida>Q:	EUGR13546>ONeill>Q: WP_137388377.1 molecular chaperone DnaK [Rhodoligotrophos sp. lm1];e-value=7.0e-233	22.0922	20.4342	1.658	3.15579	3	3	3	7.3	7.3	7.3	71.373	0	32.041	7833000	7
			EUGR15909>ONeill>Q:	EUGR15909>ONeill>Q:	EUGR15909>ONeill>Q: XP_005176114.1 PREDICTED: DNA-binding protein modulo isoform X1 [Musca domestica];e-value=5.5e-04	20.0535	18.4216	1.6319	3.09921	4	4	4	12.2	12.2	12.2	32.673	0	42.51	5156400	6
			EUGR33598>ONeill>Q:	EUGR33598>ONeill>Q:	EUGR33598>ONeill>Q: CEG64503.1 Putative Mitochondrial carrier protein [Rhizopus microsporus]<>CEI94061.1 Putative Mitochondrial carrier protein [Rhizopus microsporus];e-value=1.9e-87	20.9501	19.4559	1.4942	2.81708	2	2	2	11.9	11.9	11.9	33.448	0	19.146	2745100	3
			EUGR59858>Yoshida>Q:	EUGR59858>Yoshida>Q:	EUGR59858>Yoshida>Q: 6TDV_I Chain I, subunit f [Euglena gracilis]<>6TDV_i Chain i, subunit f [Euglena gracilis];e-value=2.7e-48	21.8578	20.3667	1.4911	2.81103	2	2	2	31.6	31.6	31.6	11.169	0	26.991	5152500	3
			EUGR62133>Yoshida>Q:	EUGR62133>Yoshida>Q:	EUGR62133>Yoshida>Q: no homologue found	23.3549	21.9144	1.4405	2.71415	4	4	4	29.5	29.5	29.5	28.337	0	26.072	23122000	12
			EUGR61250>Yoshida>Q:	EUGR61250>Yoshida>Q:	EUGR61250>Yoshida>Q: KAA6419427.1 photosystem I reaction center subunit chloroplastic-like [Trebouxia sp. A1-2];e-value=1.9e-50	25.4653	24.1898	1.2755	2.42083	9	9	9	37.7	37.7	37.7	34.179	0	196.15	77490000	15
			EUGR17762>ONeill>Q:	EUGR17762>ONeill>Q:;EUGR05570>EG_transcript_18855>Q:;EUGR62616>Yoshida>Q:;EUGR64861>Yoshida>Q:;EUGR12249>EG_transcript_62122>Q:;EUGR62617>Yoshida>Q:;EUGR62618>Yoshida>Q:;EUGR04181>EG_transcript_13158>Q:	EUGR17762>ONeill>Q: ACO50110.1 elongation factor 1 alpha [Euglena gracilis];e-value=4.6e-258	26.7798	25.749	1.0308	2.04316	10	10	10	26.6	26.6	26.6	52.93	0	301.99	394310000	35
			EUGR35111>ONeill>Q:	EUGR35111>ONeill>Q:	EUGR35111>ONeill>Q: GBF93448.1 ribosomal protein S1 [Raphidocelis subcapitata];e-value=7.8e-43	22.6214	21.6197	1.0017	2.00236	3	3	3	28.2	28.2	28.2	14.722	0	17.881	13843000	7
			EUGR46411>Yoshida>Q:	EUGR46411>Yoshida>Q:	EUGR46411>Yoshida>Q: XP_030086287.1 nascent polypeptide-associated complex subunit alpha, muscle-specific form-like [Serinus canaria];e-value=1.8e-04	22.9222	22.2077	0.7145	1.64091	2	2	2	12.1	12.1	12.1	12.754	0	41.343	13919000	6
			EUGR52017>Yoshida>Q:	EUGR52017>Yoshida>Q:	EUGR52017>Yoshida>Q: EKG02584.1 intraflagellar transport protein IFT88, putative [Trypanosoma cruzi];e-value=7.4e-45	23.7317	23.1896	0.5421	1.45609	1	1	1	7.3	7.3	7.3	48.818	0	10.847	34492000	4
			EUGR14772>ONeill>Q:	EUGR14772>ONeill>Q:	EUGR14772>ONeill>Q: XP_975095.1 PREDICTED: mitochondrial 2-oxoglutarate/malate carrier protein [Tribolium castaneum]<>EFA08739.1 Calcium-binding mitochondrial carrier protein Aralar1-like Protein [Tribolium castaneum];e-value=6.4e-72	24.7341	24.5537	0.1804	1.1332	9	9	9	44.1	44.1	44.1	33.643	0	323.31	52534000	21
			EUGR60514>Yoshida>Q:	EUGR60514>Yoshida>Q:	EUGR60514>Yoshida>Q: no homologue found	19.7524	19.5865	0.1659	1.12187	2	2	2	17.7	17.7	17.7	25.693	0	11.615	1670500	2
			EUGR41443>ONeill>Q:	EUGR41443>ONeill>Q:;EUGR58329>Yoshida>Q:	EUGR41443>ONeill>Q: no homologue found	25.5176	25.4013	0.1163	1.08395	4	4	4	23.2	23.2	23.2	29.023	0	295.35	99912000	13
			EUGR42061>ONeill>Q:;EUGR42060>ONeill>Q:;EUGR42059>ONeill>Q:	EUGR42061>ONeill>Q:;EUGR42060>ONeill>Q:;EUGR42059>ONeill>Q:	EUGR42061>ONeill>Q: KNZ73990.1 Nuclear localization sequence-binding protein [Termitomyces sp. J132];e-value=3.3e-04;EUGR42060>ONeill>Q: KNZ73990.1 Nuclear localization sequence-binding protein [Termitomyces sp. J132];e-value=4.4e-04;EUGR42059>ONeill>Q:	35.0624	34.9512	0.1112	1.08013	1	1	1	5.6	5.6	5.6	32.437	0	6.2313	104600000000	11
			EUGR16621>ONeill>Q:	EUGR16621>ONeill>Q:	EUGR16621>ONeill>Q: XP_005538464.1 WNK-like protein kinase [Cyanidioschyzon merolae strain 10D]<>BAM82428.1 WNK-like protein kinase [Cyanidioschyzon merolae strain 10D];e-value=6.1e-38	31.819	31.8744	-0.0554	-1.03915	1	1	1	2.7	2.7	2.7	74.902	0	17.26	11741000000	50
			EUGR48296>Yoshida>Q:	EUGR48296>Yoshida>Q:	EUGR48296>Yoshida>Q: OLP81677.1 Calmodulin-like protein 4 [Symbiodinium microadriaticum];e-value=1.9e-28	24.0245	24.2076	-0.1831	-1.13532	1	1	1	2.3	2.3	2.3	43.408	0.0088339	5.8164	36437000	2
			EUGR49954>Yoshida>Q:	EUGR49954>Yoshida>Q:	EUGR49954>Yoshida>Q: XP_022104071.1 uncharacterized protein LOC110986484 [Acanthaster planci];e-value=7.7e-04	18.6454	18.8827	-0.2373	-1.17878	1	1	1	2.3	2.3	2.3	73.751	0.005848	5.9879	893390	2
			EUGR03086>EG_transcript_8626>ANV:;EUGR47338>Yoshida>Q:	EUGR03086>EG_transcript_8626>ANV:;EUGR47338>Yoshida>Q:	EUGR03086>EG_transcript_8626>ANV: HHPred: unknown protein, possible AAA+-type ATPase;EUGR47338>Yoshida>Q: no homologue found	19.8205	20.5416	-0.7211	-1.64844	2	2	2	7.6	7.6	7.6	45.43	0	20.724	2452200	2
			EUGR19223>ONeill>Q:;EUGR19222>ONeill>Q:;EUGR19221>ONeill>Q:;EUGR49437>Yoshida>Q:;EUGR19220>ONeill>Q:	EUGR19223>ONeill>Q:;EUGR19222>ONeill>Q:;EUGR19221>ONeill>Q:;EUGR49437>Yoshida>Q:;EUGR19220>ONeill>Q:	EUGR19223>ONeill>Q: TAK26235.1 AAA family ATPase [Chloroflexi bacterium];e-value=2.0e-16;EUGR19222>ONeill>Q: TAK26235.1 AAA family ATPase [Chloroflexi bacterium];e-value=2.0e-16;EUGR19221>ONeill>Q: MSQ46909.1 AAA family ATPase [Deltaproteobacteria bacter	24.7147	25.9415	-1.2268	-2.34047	1	1	1	1.9	1.9	1.9	107.94	0	6.994	282960000	4
			EUGR31981>ONeill>Q:	EUGR31981>ONeill>Q:	EUGR31981>ONeill>Q: no homologue found	22.1655	24.0438	-1.8783	-3.67642	5	5	5	22.6	22.6	22.6	31.827	0	56.677	21998000	8
			EUGR34178>ONeill>Q:	EUGR34178>ONeill>Q:	EUGR34178>ONeill>Q: no homologue found	23.3144	29.1114	-5.797	-55.5995	1	1	1	4.5	4.5	4.5	40.013	0	8.052	1348800000	7
			EUGR20370>ONeill>Q:	EUGR20370>ONeill>Q:	EUGR20370>ONeill>Q: XP_007244856.2 nuclear pore complex protein Nup155 isoform X1 [Astyanax mexicanus]<>XP_007244857.2 nuclear pore complex protein Nup155 isoform X1 [Astyanax mexicanus]<>XP_015460145.2 nuclear pore complex protein Nup155 isoform X1 [Astya	18.7174	NaN	NaN		2	2	2	2	2	2	166.04	0	11.584	1051500	2
			EUGR66325>Yoshida>Q:	EUGR66325>Yoshida>Q:	EUGR66325>Yoshida>Q: ABW90362.1 putative ribosomal protein L30 [Sipunculus nudus];e-value=3.4e-37	18.885	NaN	NaN		1	1	1	10.3	10.3	10.3	13.055	0	16.152	484110	1
			EUGR05510>EG_transcript_18618>Q:;EUGR22606>ONeill>Q:;EUGR22604>ONeill>Q:	EUGR05510>EG_transcript_18618>Q:;EUGR22606>ONeill>Q:;EUGR22604>ONeill>Q:	EUGR05510>EG_transcript_18618>Q: no homologue found;EUGR22606>ONeill>Q: SUZ41833.1 hypothetical_protein_-_conserved [Leishmania infantum];e-value=1.6e-11;EUGR22604>ONeill>Q: SUZ41833.1 hypothetical_protein_-_conserved [Leishmania infantum];e-value=1.7e-1	18.9706	NaN	NaN		1	1	1	4.9	4.9	4.9	29.441	0.0042553	6.1463	513720	1
			EUGR49007>Yoshida>Q:	EUGR49007>Yoshida>Q:	EUGR49007>Yoshida>Q: XP_004987768.1 MC family transporter [Salpingoeca rosetta]<>EGD81234.1 MC family transporter [Salpingoeca rosetta];e-value=4.6e-94	19.0286	NaN	NaN		1	1	1	4.2	4.2	4.2	33.515	0	20.103	534770	1
			EUGR63313>Yoshida>Q:	EUGR63313>Yoshida>Q:	EUGR63313>Yoshida>Q: no homologue found	19.0307	NaN	NaN		1	1	1	17.2	17.2	17.2	9.9693	0	6.2504	535550	1
			EUGR22372>ONeill>Q:	EUGR22372>ONeill>Q:	EUGR22372>ONeill>Q: XP_005708760.1 cytochrome P45, family 51 (sterol 14-demethylase) [Galdieria sulphuraria]<>EME32240.1 cytochrome P45, family 51 (sterol 14-demethylase) [Galdieria sulphuraria];e-value=7.2e-126	19.0493	NaN	NaN		1	1	1	1.8	1.8	1.8	55.732	0.0041841	6.101	542520	1
			EUGR59357>Yoshida>Q:	EUGR59357>Yoshida>Q:	EUGR59357>Yoshida>Q: CCC54235.1 putative 60S ribosomal protein [Trypanosoma vivax Y486];e-value=4.7e-103	19.0904	NaN	NaN		3	3	3	16.7	16.7	16.7	28.722	0	45.676	10829000	4
			EUGR15546>ONeill>Q:	EUGR15546>ONeill>Q:	EUGR15546>ONeill>Q: GBG27226.1 Saccharopine dehydrogenase-like oxidoreductase [Hondaea fermentalgiana];e-value=7.4e-81	19.0917	NaN	NaN		2	2	2	8.1	8.1	8.1	54.968	0	12.263	4355000	2
			EUGR39522>ONeill>Q:	EUGR39522>ONeill>Q:	EUGR39522>ONeill>Q: AAP80667.1 ribosomal Pr 117, partial [Triticum aestivum];e-value=1.2e-58	19.3851	NaN	NaN		2	2	2	23.5	23.5	23.5	16.039	0	16.064	1693200	2
			EUGR16492>ONeill>Q:;EUGR63925>Yoshida>Q:	EUGR16492>ONeill>Q:;EUGR63925>Yoshida>Q:	EUGR16492>ONeill>Q: XP_009267329.1 Anucleate primary sterigmata protein A [Wallemia ichthyophaga EXF-994]<>EOR01609.1 Anucleate primary sterigmata protein A [Wallemia ichthyophaga EXF-994];e-value=5.6e-26;EUGR63925>Yoshida>Q: AAB23241.1 86 kda articulin=m	19.3958	NaN	NaN		2	2	2	5.7	5.7	5.7	59.58	0	12.07	689770	2
			EUGR22000>ONeill>Q:	EUGR22000>ONeill>Q:	EUGR22000>ONeill>Q: XP_009226284.1 pre-mRNA-processing protein prp40 [Gaeumannomyces tritici R3-111a-1]<>EJT73310.1 pre-mRNA-processing protein prp40 [Gaeumannomyces tritici R3-111a-1];e-value=3.5e-09	19.4087	NaN	NaN		1	1	1	0.9	0.9	0.9	169.24	0.0041068	6.067	695970	1
			EUGR47602>Yoshida>Q:	EUGR47602>Yoshida>Q:	EUGR47602>Yoshida>Q: no homologue found	19.4398	NaN	NaN		1	1	1	3.3	3.3	3.3	53.771	0	323.31	16276000	3
			EUGR63720>Yoshida>Q:	EUGR63720>Yoshida>Q:;EUGR01657>EG_transcript_3780>Q:	EUGR63720>Yoshida>Q: WP_006098251.1 aldehyde dehydrogenase family protein [Coleofasciculus chthonoplastes]<>EDX78774.1 aldehyde dehydrogenase (NAD) family protein [Coleofasciculus chthonoplastes PCC 7420];e-value=7.2e-71	19.4821	NaN	NaN		3	1	1	17.6	2.9	2.9	34.041	0.0075614	5.9347	732290	1
			EUGR06378>EG_transcript_22347>Q:	EUGR06378>EG_transcript_22347>Q:	EUGR06378>EG_transcript_22347>Q: XP_002287767.1 ran-type small G protein [Thalassiosira pseudonana CCMP1335]<>EED95210.1 ran-type small G protein [Thalassiosira pseudonana CCMP1335];e-value=2.5e-94	19.4836	NaN	NaN		2	2	2	16.4	16.4	16.4	24.213	0	11.679	6489500	3
			EUGR18834>ONeill>Q:	EUGR18834>ONeill>Q:	EUGR18834>ONeill>Q: no homologue found	19.4976	NaN	NaN		1	1	1	9	9	9	21.043	0.0077071	5.9622	740230	1
			EUGR28867>ONeill>Q:	EUGR28867>ONeill>Q:	EUGR28867>ONeill>Q: KNH03607.1 prohibitin [Perkinsela sp. CCAP 1560/4]<>KNH04178.1 prohibitin [Perkinsela sp. CCAP 1560/4];e-value=7.6e-75	19.5054	NaN	NaN		1	1	1	4.9	4.9	4.9	32.041	0	6.7106	744260	1
			EUGR37431>ONeill>Q:	EUGR37431>ONeill>Q:	EUGR37431>ONeill>Q: RCH85483.1 60S ribosomal protein L27A [Rhizopus stolonifer];e-value=9.1e-39	19.5192	NaN	NaN		2	2	2	16.4	16.4	16.4	15.524	0	17.078	4987700	2
			EUGR03157>EG_transcript_8914>MCF:	EUGR03157>EG_transcript_8914>MCF:	EUGR03157>EG_transcript_8914>MCF: NADH dehydrogenase [ubiquinone] 1 alpha subcomplex subunit 9, mitochondrial;e-value=2.04E-32>Q: XP_010195242.1 PREDICTED: NADH dehydrogenase [ubiquinone] 1 alpha subcomplex subunit 9, mitochondrial, partial [Colius stri	19.5594	NaN	NaN		2	2	2	8.4	8.4	8.4	54.921	0	11.543	2269700	2
			EUGR45777>Yoshida>Q:	EUGR45777>Yoshida>Q:	EUGR45777>Yoshida>Q: ABK21194.1 unknown [Picea sitchensis]<>ABK26045.1 unknown [Picea sitchensis];e-value=1.1e-29	19.5675	NaN	NaN		1	1	1	8.7	8.7	8.7	17.687	0.0077519	5.9713	776990	1
			EUGR10813>EG_transcript_48199>Q:;EUGR48940>Yoshida>Q:	EUGR10813>EG_transcript_48199>Q:;EUGR48940>Yoshida>Q:	EUGR10813>EG_transcript_48199>Q: no homologue found;EUGR48940>Yoshida>Q: no homologue found	19.6485	NaN	NaN		1	1	1	12	12	12	14.075	0.005988	6.0234	821820	1
			EUGR16013>ONeill>Q:	EUGR16013>ONeill>Q:	EUGR16013>ONeill>Q: XP_005790920.1 mitochondrial carrier protein [Emiliania huxleyi CCMP1516]<>EOD38491.1 mitochondrial carrier protein [Emiliania huxleyi CCMP1516];e-value=6.1e-75	19.6804	NaN	NaN		1	1	1	5.6	5.6	5.6	43.152	0	6.566	840240	1
			EUGR00487>EG_transcript_930>Q:;EUGR58333>Yoshida>Q:	EUGR00487>EG_transcript_930>Q:;EUGR58333>Yoshida>Q:	EUGR00487>EG_transcript_930>Q: XP_030069497.1 death-inducer obliterator 1 isoform X2 [Microcaecilia unicolor];e-value=5.6e-04;EUGR58333>Yoshida>Q: no homologue found	19.6862	NaN	NaN		1	1	1	2.4	2.4	2.4	123.84	0.00409	6.0613	843600	1
			EUGR23525>ONeill>Q:;EUGR23526>ONeill>Q:;EUGR64459>Yoshida>Q:	EUGR23525>ONeill>Q:;EUGR23526>ONeill>Q:;EUGR64459>Yoshida>Q:	EUGR23525>ONeill>Q: CUG92990.1 choline carnitine O-acyltransferase, putative [Bodo saltans];e-value=5.3e-150;EUGR23526>ONeill>Q: KAE9294556.1 Carnitine O-palmitoyltransferase 1, liver isoform [Phytophthora fragariae];e-value=1.1e-128;EUGR64459>Yoshida>Q:	19.698	NaN	NaN		2	2	2	2.9	2.9	2.9	92.338	0	11.612	1997000	2
			EUGR32670>ONeill>Q:	EUGR32670>ONeill>Q:	EUGR32670>ONeill>Q: CUE87609.1 vacuolar ATP synthase subunit-like, putative [Bodo saltans];e-value=2.5e-118	19.7073	NaN	NaN		5	5	5	18.4	18.4	18.4	42.635	0	33.035	11620000	4
			EUGR37657>ONeill>Q:;EUGR03749>EG_transcript_11351>ANV:	EUGR37657>ONeill>Q:;EUGR03749>EG_transcript_11351>ANV:	EUGR37657>ONeill>Q: no homologue found;EUGR03749>EG_transcript_11351>ANV: HHPred: unknown protein, containing a small domain similar to PIN or CSD>Q: WP_131691364.1 hypothetical protein [Pseudoalteromonas sp. DL-6]<>QBJ63390.1 hypothetical protein B1F84_10	19.7259	NaN	NaN		1	1	1	6.1	6.1	6.1	31.911	0.0087413	5.8125	867130	1
			EUGR59496>Yoshida>Q:	EUGR59496>Yoshida>Q:	EUGR59496>Yoshida>Q: XP_027232947.1 multifunctional methyltransferase subunit TRM112-like protein [Penaeus vannamei];e-value=2.3e-18	19.7463	NaN	NaN		1	1	1	14.3	14.3	14.3	14.832	0.0041408	6.0899	879460	1
			EUGR26352>ONeill>Q:	EUGR26352>ONeill>Q:	EUGR26352>ONeill>Q: RKX95899.1 pyruvate, phosphate dikinase [Spirochaetes bacterium];e-value=0.0e+00	19.7523	NaN	NaN		2	2	2	4.4	4.4	4.4	104.24	0	11.631	883130	2
			EUGR07524>EG_transcript_27678>Q:;EUGR29895>ONeill>Q:	EUGR07524>EG_transcript_27678>Q:;EUGR29895>ONeill>Q:	EUGR07524>EG_transcript_27678>Q: AAX48884.1 S8 [Suberites domuncula];e-value=1.7e-35;EUGR29895>ONeill>Q: AAX48884.1 S8 [Suberites domuncula];e-value=9.0e-37	19.7822	NaN	NaN		1	1	1	6.3	6.3	6.3	28.093	0.0058594	5.9889	2845800	2
			EUGR60910>Yoshida>Q:	EUGR60910>Yoshida>Q:	EUGR60910>Yoshida>Q: XP_020605530.1 40S ribosomal protein S2 [Orbicella faveolata]<>XP_020605539.1 40S ribosomal protein S2 [Orbicella faveolata];e-value=1.3e-94	19.8387	NaN	NaN		4	4	4	10.8	10.8	10.8	61.506	0	81.068	6715600	7
			EUGR38938>ONeill>Q:	EUGR38938>ONeill>Q:	EUGR38938>ONeill>Q: no homologue found	19.8591	NaN	NaN		2	2	2	7.3	7.3	7.3	48.02	0	12.297	951030	3
			EUGR18707>ONeill>Q:	EUGR18707>ONeill>Q:	EUGR18707>ONeill>Q: XP_020183629.1 DEAD-box ATP-dependent RNA helicase 15-like isoform X1 [Aegilops tauschii subsp. tauschii]<>XP_020183630.1 DEAD-box ATP-dependent RNA helicase 15-like isoform X1 [Aegilops tauschii subsp. tauschii];e-value=3.9e-155	19.8719	NaN	NaN		5	5	5	17.6	17.6	17.6	49.752	0	68.297	9513300	7
			EUGR50657>Yoshida>Q:	EUGR50657>Yoshida>Q:	EUGR50657>Yoshida>Q: OLP90308.1 D-lactate dehydrogenase [Symbiodinium microadriaticum];e-value=7.0e-166	19.8829	NaN	NaN		3	3	3	7.5	7.5	7.5	67.972	0	19.683	2006900	4
			EUGR30051>ONeill>Q:	EUGR30051>ONeill>Q:	EUGR30051>ONeill>Q: KKY22334.1 putative 60s ribosomal protein l6 [Diplodia seriata]<>OMP84514.1 60S ribosomal protein L6-B [Diplodia seriata];e-value=3.9e-25	19.8969	NaN	NaN		5	5	5	27.6	27.6	27.6	23.465	0	217.44	26199000	11
			EUGR36016>ONeill>Q:	EUGR36016>ONeill>Q:	EUGR36016>ONeill>Q: XP_008595076.1 40S ribosomal protein S11 [Beauveria bassiana ARSEF 2860]<>EJP69792.1 40S ribosomal protein S11 [Beauveria bassiana ARSEF 2860]<>KGQ08292.1 40S ribosomal protein S11-A [Beauveria bassiana D1-5];e-value=1.3e-43	19.9187	NaN	NaN		2	2	2	12.6	12.6	12.6	21.28	0	11.876	8204500	3
			EUGR27340>ONeill>Q:	EUGR27340>ONeill>Q:	EUGR27340>ONeill>Q: no homologue found	19.9309	NaN	NaN		2	2	2	5	5	5	49.887	0	11.698	1536700	1
			EUGR67572>Yoshida>Q:	EUGR67572>Yoshida>Q:	EUGR67572>Yoshida>Q: XP_030849296.1 60S ribosomal protein L32-like isoform X1 [Strongylocentrotus purpuratus]<>XP_030849297.1 60S ribosomal protein L32-like isoform X2 [Strongylocentrotus purpuratus]<>XP_782126.1 60S ribosomal protein L32 [Strongylocentrot	19.9319	NaN	NaN		1	1	1	7.2	7.2	7.2	16.369	0.007619	5.9405	3161100	2
			EUGR27855>ONeill>Q:	EUGR27855>ONeill>Q:	EUGR27855>ONeill>Q: MSO84493.1 complex I NDUFA9 subunit family protein [Rhodospirillales bacterium]<>MSP79614.1 complex I NDUFA9 subunit family protein [Rhodospirillales bacterium];e-value=3.6e-32	20.0113	NaN	NaN		1	1	1	2.7	2.7	2.7	42.208	0.0059761	6.021	1056800	1
			EUGR49072>Yoshida>Q:	EUGR49072>Yoshida>Q:	EUGR49072>Yoshida>Q: XP_009267329.1 Anucleate primary sterigmata protein A [Wallemia ichthyophaga EXF-994]<>EOR01609.1 Anucleate primary sterigmata protein A [Wallemia ichthyophaga EXF-994];e-value=5.2e-42	20.0299	NaN	NaN		1	1	1	3.3	3.3	3.3	57.181	0.0087719	5.8147	1070500	1
			EUGR26080>ONeill>Q:;EUGR31056>ONeill>Q:	EUGR26080>ONeill>Q:;EUGR31056>ONeill>Q:	EUGR26080>ONeill>Q: EPY39843.1 TNF receptor-associated protein 1 [Angomonas deanei];e-value=7.3e-162;EUGR31056>ONeill>Q: ANB27674.1 heat shock protein [Perkinsela sp. SMB-60];e-value=7.1e-167	20.0495	NaN	NaN		2	2	2	2.7	2.7	2.7	107.95	0	11.427	1085200	2
			EUGR13338>ONeill>Q:;EUGR53636>Yoshida>Q:;EUGR53637>Yoshida>Q:	EUGR13338>ONeill>Q:;EUGR53636>Yoshida>Q:;EUGR53637>Yoshida>Q:	EUGR13338>ONeill>Q: XP_008315416.1 H/ACA ribonucleoprotein complex non-core subunit NAF1 [Cynoglossus semilaevis];e-value=7.6e-10;EUGR53636>Yoshida>Q: XP_008315416.1 H/ACA ribonucleoprotein complex non-core subunit NAF1 [Cynoglossus semilaevis];e-value=8	20.0743	NaN	NaN		1	1	1	6.7	6.7	6.7	26.904	0	6.2897	1104000	1
			EUGR35916>ONeill>Q:	EUGR35916>ONeill>Q:	EUGR35916>ONeill>Q: XP_022083006.1 ras-related protein ORAB-1 [Acanthaster planci];e-value=1.3e-85	20.0772	NaN	NaN		5	5	5	31.5	31.5	31.5	24.678	0	323.31	23415000	9
			EUGR30491>ONeill>Q:	EUGR30491>ONeill>Q:	EUGR30491>ONeill>Q: ETE71915.1 Extended synaptotagmin-1, partial [Ophiophagus hannah];e-value=8.8e-09	20.0909	NaN	NaN		1	1	1	6.1	6.1	6.1	49.953	0	7.7507	1761300	2
			EUGR40357>ONeill>Q:	EUGR40357>ONeill>Q:	EUGR40357>ONeill>Q: OLQ14976.1 Short-chain dehydrogenase TIC 32, chloroplastic [Symbiodinium microadriaticum];e-value=8.0e-64	20.1417	NaN	NaN		1	1	1	3.4	3.4	3.4	41.907	0.0075758	5.9374	2039600	2
			EUGR33032>ONeill>Q:	EUGR33032>ONeill>Q:	EUGR33032>ONeill>Q: KOO23867.1 alteRNAtive oxidase [Chrysochromulina tobinii];e-value=1.1e-75	20.1525	NaN	NaN		1	1	1	3.2	3.2	3.2	38.751	0.0059524	6.015	1165500	1
			EUGR47201>Yoshida>Q:	EUGR47201>Yoshida>Q:	EUGR47201>Yoshida>Q: VEU19334.1 DEKNAAC100778 [Brettanomyces naardenensis];e-value=2.2e-48	20.1866	NaN	NaN		1	1	1	4.8	4.8	4.8	44.676	0.0076336	5.9484	1193400	1
			EUGR60613>Yoshida>Q:	EUGR60613>Yoshida>Q:	EUGR60613>Yoshida>Q: no homologue found	20.2097	NaN	NaN		1	1	1	10.8	10.8	10.8	21.023	0.0076046	5.9379	1212600	1
			EUGR24623>ONeill>Q:	EUGR24623>ONeill>Q:	EUGR24623>ONeill>Q: XP_029718389.1 keratin-associated protein 19-2-like isoform X3 [Aedes albopictus];e-value=6.3e-07	20.2231	NaN	NaN		1	1	1	5.8	5.8	5.8	35.553	0	6.4398	1223900	2
			EUGR28675>ONeill>Q:	EUGR28675>ONeill>Q:	EUGR28675>ONeill>Q: OTG31581.1 putative cytochrome b6-f complex iron-sulfur subunit protein [Helianthus annuus];e-value=4.0e-64	20.2289	NaN	NaN		1	1	1	6.6	6.6	6.6	33.676	0.009311	5.9002	1228900	1
			EUGR67632>Yoshida>Q:	EUGR67632>Yoshida>Q:	EUGR67632>Yoshida>Q: RKP26767.1 40S ribosomal protein S12 [Syncephalis pseudoplumigaleata];e-value=3.9e-32	20.2294	NaN	NaN		1	1	1	10.8	10.8	10.8	15.088	0	6.3647	1229300	1
			EUGR16613>ONeill>Q:	EUGR16613>ONeill>Q:;EUGR36233>ONeill>Q:	EUGR16613>ONeill>Q: XP_001641860.1 predicted protein [Nematostella vectensis]<>EDO49797.1 predicted protein [Nematostella vectensis];e-value=3.6e-107	20.2347	NaN	NaN		4	4	4	10.6	10.6	10.6	58.384	0	44.233	4530500	3
			EUGR54683>Yoshida>Q:	EUGR54683>Yoshida>Q:	EUGR54683>Yoshida>Q: DAA05888.1 TPA_inf: chloroplast light-harvesting complex I protein precursor Lhca1 [Euglena gracilis];e-value=3.9e-223	20.2467	NaN	NaN		11	1	1	38.1	3.3	3.3	55.082	0.0042827	6.177	1244100	1
			EUGR58648>Yoshida>Q:	EUGR58648>Yoshida>Q:	EUGR58648>Yoshida>Q: GAQ91024.1 mitochondrial acyl carrier protein [Klebsormidium nitens];e-value=2.0e-07	20.2673	NaN	NaN		1	1	1	17.1	17.1	17.1	12.474	0	7.203	1818900	2
			EUGR18588>ONeill>Q:	EUGR18588>ONeill>Q:	EUGR18588>ONeill>Q: XP_005534862.1 40S ribosomal protein S9 [Cyanidioschyzon merolae strain 10D]<>BAM80255.1 40S ribosomal protein S9 [Cyanidioschyzon merolae strain 10D];e-value=6.1e-66	20.2751	NaN	NaN		2	2	2	13.6	13.6	13.6	23.468	0	17.287	7824300	4
			EUGR47881>Yoshida>Q:	EUGR47881>Yoshida>Q:	EUGR47881>Yoshida>Q: no homologue found	20.2829	NaN	NaN		2	2	2	4.7	4.7	4.7	59.276	0	12.207	1275700	2
			EUGR00947>EG_transcript_1901>Q:;EUGR13947>ONeill>Q:	EUGR00947>EG_transcript_1901>Q:;EUGR13947>ONeill>Q:	EUGR00947>EG_transcript_1901>Q: RUS14816.1 P-loop containing nucleoside triphosphate hydrolase protein [Endogone sp. FLAS-F59071];e-value=1.0e-267;EUGR13947>ONeill>Q: RUS14816.1 P-loop containing nucleoside triphosphate hydrolase protein [Endogone sp. FLA	20.3439	NaN	NaN		1	1	1	1.7	1.7	1.7	111.36	0	10.452	1330800	2
			EUGR05126>EG_transcript_16956>Q:;EUGR44395>ONeill>Q:	EUGR05126>EG_transcript_16956>Q:;EUGR44395>ONeill>Q:;EUGR45946>Yoshida>Q:	EUGR05126>EG_transcript_16956>Q: no homologue found;EUGR44395>ONeill>Q: no homologue found	20.3988	NaN	NaN		3	3	2	19.1	19.1	15	25.453	0	19.042	107970000	6
			EUGR15288>ONeill>Q:;EUGR61782>Yoshida>Q:	EUGR15288>ONeill>Q:;EUGR61782>Yoshida>Q:	EUGR15288>ONeill>Q: no homologue found;EUGR61782>Yoshida>Q: no homologue found	20.4011	NaN	NaN		2	2	2	9.3	9.3	9.3	38.689	0	11.476	1384700	2
			EUGR27808>ONeill>Q:	EUGR27808>ONeill>Q:	EUGR27808>ONeill>Q: RWS26058.1 60S ribosomal protein L11-like isoform X1 [Leptotrombidium deliense];e-value=4.4e-69	20.4261	NaN	NaN		1	1	1	6.9	6.9	6.9	23.201	0	6.6697	7422400	2
			EUGR36327>ONeill>Q:	EUGR36327>ONeill>Q:	EUGR36327>ONeill>Q: XP_029223251.1 putative vacuolar proton translocating ATPase subunit A [Trypanosoma conorhini]<>RNE96111.1 putative vacuolar proton translocating ATPase subunit A [Trypanosoma conorhini];e-value=1.4e-204	20.4559	NaN	NaN		2	2	2	2.7	2.7	2.7	97.788	0	28.949	7276300	7
			EUGR61223>Yoshida>Q:	EUGR61223>Yoshida>Q:	EUGR61223>Yoshida>Q: XP_009310493.1 fatty-acyl-CoA synthase [Trypanosoma grayi]<>KEG11266.1 fatty-acyl-CoA synthase [Trypanosoma grayi];e-value=1.7e-24	20.5296	NaN	NaN		2	2	2	6.1	6.1	6.1	56.648	0	13.091	1513600	1
			EUGR17239>ONeill>Q:	EUGR17239>ONeill>Q:	EUGR17239>ONeill>Q: AAF77119.1 Cbf5p [Euglena gracilis];e-value=1.4e-260	20.5691	NaN	NaN		1	1	1	3.7	3.7	3.7	60.18	0	9.0192	1555700	2
			EUGR17353>ONeill>Q:	EUGR17353>ONeill>Q:	EUGR17353>ONeill>Q: XP_028392920.1 uncharacterized protein LOC114517414 [Dendronephthya gigantea];e-value=3.8e-06	20.5912	NaN	NaN		1	1	1	2.4	2.4	2.4	47.526	0.0090416	5.8618	1579700	1
			EUGR06214>EG_transcript_21717>Q:	EUGR06214>EG_transcript_21717>Q:	EUGR06214>EG_transcript_21717>Q: XP_013388802.1 glycine-rich cell wall structural protein 1.8 [Lingula anatina];e-value=1.7e-05	20.6325	NaN	NaN		1	1	1	14.1	14.1	14.1	22.36	0.0059642	6.0182	1625500	1
			EUGR09185>EG_transcript_36505>Q:	EUGR09185>EG_transcript_36505>Q:	EUGR09185>EG_transcript_36505>Q: XP_024223730.1 60S ribosomal protein L21 [Bombus impatiens];e-value=8.0e-34	20.6455	NaN	NaN		2	2	2	15.7	15.7	15.7	18.236	0	11.825	3040000	2
			EUGR03539>EG_transcript_10435>Q:;EUGR64892>Yoshida>Q:;EUGR53982>Yoshida>Q:;EUGR24644>ONeill>Q:	EUGR03539>EG_transcript_10435>Q:;EUGR64892>Yoshida>Q:;EUGR53982>Yoshida>Q:;EUGR24644>ONeill>Q:	EUGR03539>EG_transcript_10435>Q: XP_029568566.1 ninein-like isoform X1 [Salmo trutta]<>XP_029568567.1 ninein-like isoform X1 [Salmo trutta]<>XP_029568568.1 ninein-like isoform X1 [Salmo trutta];e-value=8.4e-04;EUGR64892>Yoshida>Q: XP_029568572.1 ninein-li	20.6594	NaN	NaN		2	2	2	6.7	6.7	6.7	37.145	0	11.735	1656100	1
			EUGR42805>ONeill>Q:;EUGR01134>EG_transcript_2366>Q:	EUGR42805>ONeill>Q:;EUGR01134>EG_transcript_2366>Q:	EUGR42805>ONeill>Q: no homologue found;EUGR01134>EG_transcript_2366>Q: ACM00465.1 Hypothetical Protein RSKD131_0605 [Rhodobacter sphaeroides KD131];e-value=7.3e-07	20.6612	NaN	NaN		1	1	1	3.2	3.2	3.2	69.361	0	6.2257	1658200	1
			EUGR23561>ONeill>Q:	EUGR23561>ONeill>Q:	EUGR23561>ONeill>Q: XP_011551431.1 PREDICTED: heterogeneous nuclear ribonucleoprotein H-like [Plutella xylostella];e-value=1.0e-05	20.672	NaN	NaN		1	1	1	7.4	7.4	7.4	24.809	0	8.035	1670700	1
			EUGR54139>Yoshida>Q:;EUGR54140>Yoshida>Q:;EUGR01102>EG_transcript_2261>Q:	EUGR54139>Yoshida>Q:;EUGR54140>Yoshida>Q:;EUGR01102>EG_transcript_2261>Q:	EUGR54139>Yoshida>Q: XP_013904570.1 Nuclear pore complex protein Nup98 [Monoraphidium neglectum]<>KIZ05551.1 Nuclear pore complex protein Nup98 [Monoraphidium neglectum];e-value=5.1e-19;EUGR54140>Yoshida>Q: XP_013904570.1 Nuclear pore complex protein Nup9	20.6923	NaN	NaN		3	3	3	5.3	5.3	5.3	70.762	0	17.071	1694400	3
			EUGR42671>ONeill>Q:	EUGR42671>ONeill>Q:	EUGR42671>ONeill>Q: XP_026190827.1 uncharacterized protein LOC34623015 [Cyclospora cayetanensis];e-value=5.9e-07	20.6948	NaN	NaN		2	2	2	4.7	4.7	4.7	59.69	0	11.897	1697300	2
			EUGR15783>ONeill>Q:	EUGR15783>ONeill>Q:	EUGR15783>ONeill>Q: no homologue found	20.7182	NaN	NaN		2	2	2	15.7	15.7	15.7	20.261	0	11.267	1725100	2
			EUGR59084>Yoshida>Q:	EUGR59084>Yoshida>Q:	EUGR59084>Yoshida>Q: XP_004349731.1 ribosomal protein S13p/S18e, putative [Acanthamoeba castellanii str. Neff]<>ELR22609.1 ribosomal protein S13p/S18e, putative [Acanthamoeba castellanii str. Neff];e-value=3.6e-61	20.8242	NaN	NaN		1	1	1	7.2	7.2	7.2	19.095	0	6.839	1856500	2
			EUGR29213>ONeill>Q:	EUGR29213>ONeill>Q:	EUGR29213>ONeill>Q: no homologue found	20.8252	NaN	NaN		2	2	2	4	4	4	60.63	0	11.768	1857800	2
			EUGR66378>Yoshida>Q:;EUGR11317>EG_transcript_52992>Q:	EUGR66378>Yoshida>Q:;EUGR11317>EG_transcript_52992>Q:	EUGR66378>Yoshida>Q: KAF0853012.1 40S small subunit ribosomal protein eS27 (rpS27) [Andalucia godoyi];e-value=4.1e-24;EUGR11317>EG_transcript_52992>Q: PRP79761.1 40S ribosomal protein S27 [Planoprotostelium fungivorum]<>PRP89643.1 40S ribosomal protein S2	20.8262	NaN	NaN		1	1	1	15.1	15.1	15.1	9.5481	0.0093633	5.9102	1859100	1
			EUGR01667>EG_transcript_3812>Q:	EUGR01667>EG_transcript_3812>Q:;EUGR51172>Yoshida>Q:;EUGR51171>Yoshida>Q:	EUGR01667>EG_transcript_3812>Q: XP_009267329.1 Anucleate primary sterigmata protein A [Wallemia ichthyophaga EXF-994]<>EOR01609.1 Anucleate primary sterigmata protein A [Wallemia ichthyophaga EXF-994];e-value=1.4e-45	20.8359	NaN	NaN		4	4	4	14.1	14.1	14.1	77.291	0	27.729	3036000	4
			EUGR26907>ONeill>Q:	EUGR26907>ONeill>Q:	EUGR26907>ONeill>Q: 6TDV_K Chain K, subunit k [Euglena gracilis]<>6TDV_k Chain k, subunit k [Euglena gracilis];e-value=5.9e-61	20.8531	NaN	NaN		2	2	2	20.5	20.5	20.5	13.782	0	27.793	1894100	3
			EUGR30502>ONeill>Q:	EUGR30502>ONeill>Q:	EUGR30502>ONeill>Q: XP_009824951.1 delta l-pyrroline-5-carboxylate synthetase [Aphanomyces astaci]<>ETV84933.1 delta l-pyrroline-5-carboxylate synthetase [Aphanomyces astaci];e-value=6.7e-135	20.8825	NaN	NaN		3	3	3	7.5	7.5	7.5	69.143	0	69.708	4576200	5
			EUGR25537>ONeill>Q:	EUGR25537>ONeill>Q:	EUGR25537>ONeill>Q: KZS11708.1 Cell division cycle and apoptosis regulator protein 1 [Daphnia magna];e-value=2.8e-19	20.9727	NaN	NaN		3	3	3	4.6	4.6	4.6	76.861	0	17.635	2619300	3
			EUGR68344>Yoshida>Q:	EUGR68344>Yoshida>Q:	EUGR68344>Yoshida>Q: 6TDV_R Chain R, ATPEG6 [Euglena gracilis]<>6TDV_r Chain r, ATPEG6 [Euglena gracilis];e-value=5.1e-37	20.973	NaN	NaN		1	1	1	21.2	21.2	21.2	9.4519	0	40.479	2976800	4
			EUGR39896>ONeill>Q:	EUGR39896>ONeill>Q:	EUGR39896>ONeill>Q: XP_005643653.1 60S ribosomal protein L7 [Coccomyxa subellipsoidea C-169]<>EIE19109.1 60S ribosomal protein L7 [Coccomyxa subellipsoidea C-169];e-value=2.0e-58	20.9795	NaN	NaN		4	4	4	16.1	16.1	16.1	30.216	0	115.58	21853000	7
			EUGR67025>Yoshida>Q:	EUGR67025>Yoshida>Q:	EUGR67025>Yoshida>Q: XP_001636645.1 predicted protein [Nematostella vectensis]<>EDO44582.1 predicted protein [Nematostella vectensis];e-value=3.4e-42	21.0432	NaN	NaN		1	1	1	24.7	24.7	24.7	10.301	0	6.3248	2160900	1
			EUGR10778>EG_transcript_47790>Q:;EUGR40069>ONeill>Q:	EUGR10778>EG_transcript_47790>Q:;EUGR40069>ONeill>Q:	EUGR10778>EG_transcript_47790>Q: 6TDV_E Chain E, ATPTB12 [Euglena gracilis]<>6TDV_e Chain e, ATPTB12 [Euglena gracilis];e-value=4.0e-23;EUGR40069>ONeill>Q: 6TDV_E Chain E, ATPTB12 [Euglena gracilis]<>6TDV_e Chain e, ATPTB12 [Euglena gracilis];e-value=9.0	21.1066	NaN	NaN		1	1	1	13.1	13.1	13.1	11.172	0.0042105	6.1083	2257900	2
			EUGR48024>Yoshida>Q:	EUGR48024>Yoshida>Q:	EUGR48024>Yoshida>Q: no homologue found	21.109	NaN	NaN		1	1	1	3	3	3	36.309	0.0076775	5.9572	2261800	1
			EUGR43766>ONeill>Q:	EUGR43766>ONeill>Q:	EUGR43766>ONeill>Q: WP_119965964.1 NADP-specific glutamate dehydrogenase [Simplicispira lacusdiani];e-value=8.1e-212	21.114	NaN	NaN		3	3	3	12.6	12.6	12.6	49.925	0	45.326	3534600	5
			EUGR16175>ONeill>Q:	EUGR16175>ONeill>Q:	EUGR16175>ONeill>Q: CCC52720.1 putative 60S acidic ribosomal subunit protein [Trypanosoma vivax Y486];e-value=4.8e-68	21.1282	NaN	NaN		4	4	4	13.2	13.2	13.2	36.526	0	43.895	7956800	5
			EUGR44810>ONeill>Q:;EUGR30754>ONeill>Q:	EUGR44810>ONeill>Q:;EUGR30754>ONeill>Q:	EUGR44810>ONeill>Q: no homologue found;EUGR30754>ONeill>Q: XP_021178158.1 inverted formin-2-like [Fundulus heteroclitus];e-value=1.6e-05	21.1286	NaN	NaN		1	1	1	4.7	4.7	4.7	25.677	0	17.439	2292600	1
			EUGR04237>EG_transcript_13383>Q:	EUGR04237>EG_transcript_13383>Q:	EUGR04237>EG_transcript_13383>Q: CUM57950.1 S-phase kinase-associated protein, putative [Bodo saltans];e-value=1.5e-68	21.1387	NaN	NaN		2	2	2	15.5	15.5	15.5	21.612	0	42.92	2308800	4
			EUGR24603>ONeill>Q:	EUGR24603>ONeill>Q:	EUGR24603>ONeill>Q: XP_002680460.1 clathrin heavy chain [Naegleria gruberi strain NEG-M]<>EFC47716.1 clathrin heavy chain [Naegleria gruberi];e-value=0.0e+00	21.1542	NaN	NaN		3	3	3	2	2	2	194.43	0	17.752	2333800	3
			EUGR67524>Yoshida>Q:	EUGR67524>Yoshida>Q:	EUGR67524>Yoshida>Q: NP_001305577.1 40S ribosomal protein S5 [Solanum tuberosum]<>AFW90603.1 40S ribosomal protein S5 [Solanum tuberosum];e-value=7.9e-110	21.1549	NaN	NaN		2	2	2	5.9	5.9	5.9	26.342	0	11.954	5905100	6
			EUGR19013>ONeill>Q:	EUGR19013>ONeill>Q:	EUGR19013>ONeill>Q: ABV25597.1 plastid ATP/ADP translocase, partial [Euglena gracilis];e-value=2.3e-281	21.1554	NaN	NaN		1	1	1	1.9	1.9	1.9	69.338	0.0059289	6.0064	2335600	1
			EUGR35017>ONeill>Q:	EUGR35017>ONeill>Q:;EUGR35019>ONeill>Q:	EUGR35017>ONeill>Q: no homologue found	21.161	NaN	NaN		3	3	3	14.8	14.8	14.8	49.803	0	19.945	2344800	3
			EUGR52880>Yoshida>Q:;EUGR05348>EG_transcript_17910>Q:;EUGR35346>ONeill>Q:;EUGR52878>Yoshida>Q:;EUGR14489>ONeill>Q:;EUGR63855>Yoshida>Q:;EUGR35347>ONeill>Q:;EUGR52879>Yoshida>Q:	EUGR52880>Yoshida>Q:;EUGR05348>EG_transcript_17910>Q:;EUGR35346>ONeill>Q:;EUGR52878>Yoshida>Q:;EUGR14489>ONeill>Q:;EUGR63855>Yoshida>Q:;EUGR35347>ONeill>Q:;EUGR52879>Yoshida>Q:	EUGR52880>Yoshida>Q: GBG25901.1 DNA polymerase zeta catalytic subunit [Hondaea fermentalgiana];e-value=4.6e-68;EUGR05348>EG_transcript_17910>Q: GBG25901.1 DNA polymerase zeta catalytic subunit [Hondaea fermentalgiana];e-value=3.7e-79;EUGR35346>ONeill>Q:	21.1897	NaN	NaN		2	2	2	8.9	8.9	8.9	34.675	0	18.323	4194000	4
			EUGR35741>ONeill>Q:	EUGR35741>ONeill>Q:	EUGR35741>ONeill>Q: XP_004334896.1 ribosomal protein L6, putative [Acanthamoeba castellanii str. Neff]<>ELR12883.1 ribosomal protein L6, putative [Acanthamoeba castellanii str. Neff];e-value=2.9e-54	21.2247	NaN	NaN		2	2	2	15	15	15	21.987	0	26.933	8189800	4
			EUGR58041>Yoshida>Q:	EUGR58041>Yoshida>Q:	EUGR58041>Yoshida>Q: WP_093007872.1 inorganic diphosphatase [Thermus arciformis]<>SDF08540.1 inorganic pyrophosphatase [Thermus arciformis];e-value=1.5e-44	21.2304	NaN	NaN		10	1	1	25.1	4.5	4.5	59.306	0	18.483	2460300	2
			EUGR43647>ONeill>Q:	EUGR43647>ONeill>Q:	EUGR43647>ONeill>Q: NP_041936.1 ribulose-1,5-bisphosphate carboxylase/oxygenase large subunit [Euglena gracilis]<>P00878.1 RecName: Full=Ribulose bisphosphate carboxylase large chain;Short=RuBisCO large subunit [Euglena gracilis]<>AAA84453.1 ribulose-1,5-	21.2333	NaN	NaN		2	2	2	6.3	6.3	6.3	52.608	0	26.296	4009200	3
			EUGR06342>EG_transcript_22212>ANV:	EUGR06342>EG_transcript_22212>ANV:	EUGR06342>EG_transcript_22212>ANV: HHPred: unknown protein, similar to AlbA and Rpp20	21.2435	NaN	NaN		3	3	3	34.7	34.7	34.7	12.552	0	18.051	5772300	4
			EUGR60216>Yoshida>Q:	EUGR60216>Yoshida>Q:	EUGR60216>Yoshida>Q: Q39724.1 RecName: Full=60S ribosomal protein L10 [Euglena gracilis]<>CAA63831.1 unknown [Euglena gracilis];e-value=1.1e-118	21.2717	NaN	NaN		2	2	2	9.3	9.3	9.3	24.642	0	14.982	15389000	3
			EUGR26150>ONeill>Q:	EUGR26150>ONeill>Q:	EUGR26150>ONeill>Q: no homologue found	21.3045	NaN	NaN		1	1	1	18.8	18.8	18.8	13.65	0	9.0965	2590000	2
			EUGR11744>EG_transcript_57369>Q:	EUGR11744>EG_transcript_57369>Q:	EUGR11744>EG_transcript_57369>Q: BAA04081.2 complex III subunit IX precursor, partial [Euglena gracilis];e-value=6.5e-48	21.3216	NaN	NaN		1	1	1	12.4	12.4	12.4	11.968	0	6.5332	2620800	1
			EUGR16677>ONeill>Q:	EUGR16677>ONeill>Q:	EUGR16677>ONeill>Q: AAB23241.1 86 kda articulin=major membrane skeletal protein [Euglena gracilis, Peptide, 650 aa] [Euglena gracilis]<>CAA78364.1 cytoskeletal protein [Euglena gracilis];e-value=3.5e-130	21.3697	NaN	NaN		2	2	2	5.3	5.3	5.3	87.004	0	11.3	2709700	2
			EUGR09792>EG_transcript_40410>Q:	EUGR09792>EG_transcript_40410>Q:	EUGR09792>EG_transcript_40410>Q: XP_025513672.1 cytochrome B5, partial [Aspergillus piperis CBS 112811]<>RAH55750.1 cytochrome B5, partial [Aspergillus piperis CBS 112811];e-value=4.9e-18	21.3733	NaN	NaN		2	2	2	42.5	42.5	42.5	13.575	0	35.825	6269700	3
			EUGR39409>ONeill>Q:	EUGR39409>ONeill>Q:	EUGR39409>ONeill>Q: no homologue found	21.4358	NaN	NaN		1	1	1	6.4	6.4	6.4	23.386	0	6.2524	2836800	1
			EUGR59127>Yoshida>Q:;EUGR19439>ONeill>Q:;EUGR04427>EG_transcript_14123>Q:	EUGR59127>Yoshida>Q:;EUGR19439>ONeill>Q:;EUGR04427>EG_transcript_14123>Q:	EUGR59127>Yoshida>Q: PNH05399.1 Serine/threonine-protein phosphatase 6 regulatory ankyrin repeat subunit B [Tetrabaena socialis];e-value=1.1e-35;EUGR19439>ONeill>Q: XP_019638167.1 PREDICTED: ankyrin-3-like [Branchiostoma belcheri];e-value=2.9e-58;EUGR044	21.4469	NaN	NaN		1	1	1	6.6	6.6	6.6	27.121	0	6.9971	2858700	0
			EUGR04882>EG_transcript_16010>ANV:;EUGR33693>ONeill>Q:	EUGR04882>EG_transcript_16010>ANV:;EUGR33693>ONeill>Q:;EUGR63521>Yoshida>Q:;EUGR55526>Yoshida>Q:;EUGR63519>Yoshida>Q:;EUGR07439>EG_transcript_27290>Q:;EUGR63522>Yoshida>Q:	EUGR04882>EG_transcript_16010>ANV: light-harvesting complex II protein LhcB1>Q: CAA43633.1 light harvesting chlorophyll a /b binding protein of PSII, partial [Euglena gracilis];e-value=1.2e-174;EUGR33693>ONeill>Q: ABW06954.1 chloroplast light-harvesting c	21.4757	NaN	NaN		8	1	1	24.2	4.3	4.3	42.11	0	7.4423	2916200	1
			EUGR63273>Yoshida>Q:	EUGR63273>Yoshida>Q:	EUGR63273>Yoshida>Q: no homologue found	21.54	NaN	NaN		4	4	4	24.1	24.1	24.1	37.169	0	30.36	3049200	4
			EUGR20371>ONeill>Q:	EUGR20371>ONeill>Q:	EUGR20371>ONeill>Q: KIY73683.1 putative S-phase-specific ribosomal protein cyc07 [Cylindrobasidium torrendii FP15055 ss-10];e-value=5.8e-74	21.5638	NaN	NaN		3	3	3	13.2	13.2	13.2	29.688	0	28.24	8925000	4
			EUGR01484>EG_transcript_3315>Q:	EUGR01484>EG_transcript_3315>Q:;EUGR05483>EG_transcript_18533>Q:;EUGR40552>ONeill>Q:	EUGR01484>EG_transcript_3315>Q: OLP83673.1 tRNA/tmRNA (uracil-C(5))-methyltransferase [Symbiodinium microadriaticum];e-value=1.1e-69	21.582	NaN	NaN		3	3	3	6.1	6.1	6.1	84.025	0	27.945	3976700	3
			EUGR06382>EG_transcript_22381>Q:;EUGR61935>Yoshida>Q:	EUGR06382>EG_transcript_22381>Q:;EUGR61935>Yoshida>Q:	EUGR06382>EG_transcript_22381>Q: XP_002673591.1 gamma carbonic dehydratase [Naegleria gruberi strain NEG-M]<>EFC40847.1 gamma carbonic dehydratase [Naegleria gruberi];e-value=4.8e-32;EUGR61935>Yoshida>Q: XP_002673591.1 gamma carbonic dehydratase [Naegleri	21.5872	NaN	NaN		2	2	2	19.6	19.6	19.6	24.692	0	15.641	3150600	3
			EUGR16741>ONeill>Q:	EUGR16741>ONeill>Q:	EUGR16741>ONeill>Q: CUE75993.1 membrane-associated protein, putative [Bodo saltans];e-value=6.1e-16	21.6002	NaN	NaN		1	1	1	17.2	17.2	17.2	14.199	0	280.77	3179100	2
			EUGR19658>ONeill>Q:	EUGR19658>ONeill>Q:	EUGR19658>ONeill>Q: no homologue found	21.6182	NaN	NaN		2	2	2	12.4	12.4	12.4	33.319	0	12.218	9522500	4
			EUGR59289>Yoshida>Q:	EUGR59289>Yoshida>Q:	EUGR59289>Yoshida>Q: XP_031283952.1 60S ribosomal protein L36-3-like [Pistacia vera]<>XP_031283953.1 60S ribosomal protein L36-3-like [Pistacia vera];e-value=8.6e-16	21.6235	NaN	NaN		2	2	2	21.7	21.7	21.7	12.386	0	14.22	10094000	5
			EUGR18317>ONeill>Q:	EUGR18317>ONeill>Q:	EUGR18317>ONeill>Q: XP_003057298.1 photosystem II PsbR protein, chloroplast precursor [Micromonas pusilla CCMP1545]<>EEH58943.1 photosystem II PsbR protein, chloroplast precursor [Micromonas pusilla CCMP1545];e-value=9.6e-23	21.6309	NaN	NaN		2	2	2	8.8	8.8	8.8	24.607	0	11.664	4934000	2
			EUGR47066>Yoshida>Q:	EUGR47066>Yoshida>Q:	EUGR47066>Yoshida>Q: AAB23240.1 80 kda articulin=major membrane skeletal protein [Euglena gracilis, Peptide, 651 aa] [Euglena gracilis];e-value=6.3e-147	21.6482	NaN	NaN		2	2	2	8.3	8.3	8.3	44.655	0	33.784	4597500	5
			EUGR31032>ONeill>Q:	EUGR31032>ONeill>Q:	EUGR31032>ONeill>Q: no homologue found	21.653	NaN	NaN		7	7	7	23.4	23.4	23.4	41.855	0	56.635	24534000	9
			EUGR63804>Yoshida>Q:	EUGR63804>Yoshida>Q:	EUGR63804>Yoshida>Q: no homologue found	21.6548	NaN	NaN		2	1	1	37.5	9.7	9.7	13.853	0	60.574	3301700	1
			EUGR10866>EG_transcript_48568>Q:;EUGR10055>EG_transcript_42216>Q:	EUGR10866>EG_transcript_48568>Q:;EUGR10055>EG_transcript_42216>Q:	EUGR10866>EG_transcript_48568>Q: no homologue found;EUGR10055>EG_transcript_42216>Q: no homologue found	21.6712	NaN	NaN		3	2	2	54	42	42	11.409	0	11.415	3339400	1
			EUGR38241>ONeill>Q:;EUGR10057>EG_transcript_42261>Q:;EUGR58800>Yoshida>Q:	EUGR38241>ONeill>Q:;EUGR10057>EG_transcript_42261>Q:;EUGR58800>Yoshida>Q:	EUGR38241>ONeill>Q: no homologue found;EUGR10057>EG_transcript_42261>Q: no homologue found;EUGR58800>Yoshida>Q: no homologue found	21.7044	NaN	NaN		1	1	1	11.3	11.3	11.3	12.355	0	13.605	3417300	1
			EUGR04737>EG_transcript_15379>Q:	EUGR04737>EG_transcript_15379>Q:	EUGR04737>EG_transcript_15379>Q: PXF47935.1 60S ribosomal protein L4-A [Gracilariopsis chorda];e-value=1.2e-88	21.7367	NaN	NaN		11	11	11	35.5	35.5	35.5	41.893	0	323.31	74365000	11
			EUGR62399>Yoshida>Q:;EUGR03687>EG_transcript_11076>ANV:	EUGR62399>Yoshida>Q:;EUGR03687>EG_transcript_11076>ANV:	EUGR62399>Yoshida>Q: ABW06957.1 chloroplast light-harvesting complex II protein precursor, partial [Euglena gracilis];e-value=1.2e-106;EUGR03687>EG_transcript_11076>ANV: light-harvesting complex II chlorophyll a/b binding protein 4>Q: ABW06957.1 chloropla	21.7435	NaN	NaN		1	1	1	10.6	10.6	10.6	22.588	0	52.768	3511100	3
			EUGR45776>Yoshida>Q:	EUGR45776>Yoshida>Q:	EUGR45776>Yoshida>Q: CUG86902.1 kinetoplastid membrane protein KMP-11, putative [Bodo saltans]<>CUG86903.1 kinetoplastid membrane protein KMP-11, putative [Bodo saltans]<>CUG88245.1 kinetoplastid membrane protein KMP-11, putative [Bodo saltans]<>CUG89665.1	21.766	NaN	NaN		1	1	1	15.7	15.7	15.7	12.386	0.0021598	6.2233	3566300	1
			EUGR60913>Yoshida>Q:	EUGR60913>Yoshida>Q:	EUGR60913>Yoshida>Q: no homologue found	21.7706	NaN	NaN		1	1	1	37	37	37	8.4017	0	6.5362	3577800	1
			EUGR28215>ONeill>Q:	EUGR28215>ONeill>Q:	EUGR28215>ONeill>Q: OQV17146.1 putative 60S ribosomal protein L31 [Hypsibius dujardini];e-value=5.3e-25	21.7742	NaN	NaN		2	2	2	17.5	17.5	17.5	18.579	0	36.487	9302700	6
			EUGR67174>Yoshida>Q:	EUGR67174>Yoshida>Q:	EUGR67174>Yoshida>Q: no homologue found	21.779	NaN	NaN		1	1	1	15.3	15.3	15.3	8.3727	0	9.7768	3598500	0
			EUGR18343>ONeill>Q:	EUGR18343>ONeill>Q:	EUGR18343>ONeill>Q: TNF70941.1 NAD-dependent epimerase/dehydratase family protein [Acidobacteria bacterium];e-value=9.1e-107	21.7836	NaN	NaN		3	3	3	8.6	8.6	8.6	67.176	0	22.004	4913500	4
			EUGR62400>Yoshida>Q:	EUGR62400>Yoshida>Q:	EUGR62400>Yoshida>Q: OLP87259.1 ELAV-like protein 1 [Symbiodinium microadriaticum];e-value=3.9e-08	21.7905	NaN	NaN		1	1	1	11.7	11.7	11.7	25.75	0	7.3794	3627300	1
			EUGR30899>ONeill>Q:	EUGR30899>ONeill>Q:	EUGR30899>ONeill>Q: XP_002108915.1 40S ribosomal protein S23 [Trichoplax adhaerens]<>EDV29713.1 40S ribosomal protein S23 [Trichoplax adhaerens]<>RDD47201.1 40S ribosomal protein S23 [Trichoplax sp. H2];e-value=4.2e-64	21.8125	NaN	NaN		2	2	2	20.9	20.9	20.9	17.055	0	71.605	14558000	7
			EUGR68002>Yoshida>Q:	EUGR68002>Yoshida>Q:	EUGR68002>Yoshida>Q: 6TDV_Q Chain Q, ATPEG5 [Euglena gracilis]<>6TDV_q Chain q, ATPEG5 [Euglena gracilis];e-value=3.2e-45	21.8426	NaN	NaN		3	3	3	39.1	39.1	39.1	10.475	0	17.292	3760800	3
			EUGR43780>ONeill>Q:	EUGR43780>ONeill>Q:	EUGR43780>ONeill>Q: XP_004337195.1 phosphoenolpyruvate carboxykinase (GTP), putative [Acanthamoeba castellanii str. Neff]<>ELR15182.1 phosphoenolpyruvate carboxykinase (GTP), putative [Acanthamoeba castellanii str. Neff];e-value=2.5e-235	21.8664	NaN	NaN		9	3	0	23.4	9.3	0	71.13	0	48.301	8521000	7
			EUGR02080>EG_transcript_5157>Q:	EUGR02080>EG_transcript_5157>Q:	EUGR02080>EG_transcript_5157>Q: WP_148922088.1 molecular chaperone DnaK [Oceanicella actignis]<>TYO90519.1 molecular chaperone DnaK [Oceanicella actignis];e-value=5.3e-185	21.8892	NaN	NaN		4	4	4	9.6	9.6	9.6	70.145	0	27.321	10231000	6
			EUGR23010>ONeill>Q:	EUGR23010>ONeill>Q:	EUGR23010>ONeill>Q: RUS16836.1 histone H2B [Endogone sp. FLAS-F59071];e-value=6.2e-32	21.9366	NaN	NaN		1	1	1	11.5	11.5	11.5	13.958	0	6.2596	4014000	1
			EUGR31531>ONeill>Q:	EUGR31531>ONeill>Q:	EUGR31531>ONeill>Q: 6TDV_P Chain P, ATPEG4 [Euglena gracilis]<>6TDV_p Chain p, ATPEG4 [Euglena gracilis];e-value=2.1e-64	21.9586	NaN	NaN		1	1	1	10.6	10.6	10.6	15.204	0	8.3705	4075700	2
			EUGR16100>ONeill>Q:	EUGR16100>ONeill>Q:	EUGR16100>ONeill>Q: no homologue found	21.96	NaN	NaN		1	1	1	4.2	4.2	4.2	44.177	0	12.583	4079500	0
			EUGR29752>ONeill>Q:	EUGR29752>ONeill>Q:	EUGR29752>ONeill>Q: XP_021860738.1 formin-like protein 20 isoform X2 [Spinacia oleracea];e-value=1.3e-05	21.9717	NaN	NaN		3	3	3	12	12	12	39.264	0	18.705	4112700	3
			EUGR58165>Yoshida>Q:	EUGR58165>Yoshida>Q:	EUGR58165>Yoshida>Q: KAA8496153.1 Phosphoenolpyruvate carboxykinase, GTP [Porphyridium purpureum];e-value=1.0e-217	22.0469	NaN	NaN		7	1	0	21.5	5.1	0	67.664	0	6.2682	4332900	1
			EUGR27412>ONeill>Q:;EUGR57775>Yoshida>Q:;EUGR65693>Yoshida>Q:	EUGR27412>ONeill>Q:;EUGR57775>Yoshida>Q:;EUGR65693>Yoshida>Q:;EUGR50916>Yoshida>Q:;EUGR18279>ONeill>Q:;EUGR28942>ONeill>Q:	EUGR27412>ONeill>Q: XP_009308740.1 kinesin [Trypanosoma grayi]<>KEG13042.1 kinesin [Trypanosoma grayi];e-value=1.5e-75;EUGR57775>Yoshida>Q: XP_028885066.1 kinesin [Trypanosoma theileri]<>ORC91000.1 kinesin [Trypanosoma theileri];e-value=1.3e-76;EUGR65693	22.0719	NaN	NaN		3	3	3	5.3	5.3	5.3	85.958	0	27.207	4408700	3
			EUGR02319>EG_transcript_5941>Q:	EUGR02319>EG_transcript_5941>Q:	EUGR02319>EG_transcript_5941>Q: ABR16163.1 unknown [Picea sitchensis];e-value=7.5e-190	22.0736	NaN	NaN		7	7	7	24.2	24.2	24.2	44.765	0	73.573	26023000	7
			EUGR15027>ONeill>Q:	EUGR15027>ONeill>Q:	EUGR15027>ONeill>Q: ETO24056.1 protein diaphanous like protein [Reticulomyxa filosa];e-value=5.4e-35	22.125	NaN	NaN		2	2	2	10.1	10.1	10.1	48.916	0	17.767	4573900	3
			EUGR16631>ONeill>Q:;EUGR02666>EG_transcript_7099>Q:	EUGR16631>ONeill>Q:;EUGR02666>EG_transcript_7099>Q:	EUGR16631>ONeill>Q: XP_004998462.1 L-2-hydroxyglutarate dehydrogenase [Salpingoeca rosetta]<>EGD76287.1 L-2-hydroxyglutarate dehydrogenase [Salpingoeca rosetta];e-value=1.1e-137;EUGR02666>EG_transcript_7099>Q: XP_004998462.1 L-2-hydroxyglutarate dehydroge	22.1261	NaN	NaN		4	4	4	16.3	16.3	16.3	52.34	0	25.475	5950000	5
			EUGR30071>ONeill>Q:	EUGR30071>ONeill>Q:	EUGR30071>ONeill>Q: GAQ82284.1 TCP-1/cpn60 chaperonin family protein [Klebsormidium nitens];e-value=7.6e-212	22.1793	NaN	NaN		1	1	1	1.6	1.6	1.6	61.254	0.0087108	5.8117	4749400	1
			EUGR35677>ONeill>Q:	EUGR35677>ONeill>Q:	EUGR35677>ONeill>Q: CAA61911.1 fructose-1,6-bisphosphate aldolase [Euglena gracilis];e-value=9.4e-201	22.1898	NaN	NaN		1	1	1	4.1	4.1	4.1	54.13	0	6.4197	4784200	1
			EUGR01716>EG_transcript_3997>Q:	EUGR01716>EG_transcript_3997>Q:	EUGR01716>EG_transcript_3997>Q: GBD16009.1 Putative serine protease HtrA [bacterium HR26];e-value=1.7e-05	22.2165	NaN	NaN		5	5	5	13.7	13.7	13.7	67.439	0	40.176	4873300	7
			EUGR42116>ONeill>Q:	EUGR42116>ONeill>Q:	EUGR42116>ONeill>Q: no homologue found	22.3223	NaN	NaN		1	1	1	13.6	13.6	13.6	22.958	0	7.6912	5244400	1
			EUGR46560>Yoshida>Q:	EUGR46560>Yoshida>Q:	EUGR46560>Yoshida>Q: 6TDV_D Chain D, ATPTB6 [Euglena gracilis]<>6TDV_d Chain d, ATPTB6 [Euglena gracilis];e-value=8.5e-102	22.3622	NaN	NaN		1	1	1	6.6	6.6	6.6	22.791	0.0042918	6.1885	5391300	1
			EUGR19511>ONeill>Q:	EUGR19511>ONeill>Q:	EUGR19511>ONeill>Q: KAE8666068.1 Hypersensitive-induced response protein 1 [Hibiscus syriacus];e-value=7.6e-70	22.3816	NaN	NaN		1	1	1	6.7	6.7	6.7	33.346	0	6.4989	5464100	0
			EUGR33601>ONeill>Q:	EUGR33601>ONeill>Q:	EUGR33601>ONeill>Q: MPZ98975.1 RNA-binding protein [Dehalococcoidia bacterium];e-value=3.9e-04	22.4424	NaN	NaN		8	1	1	16.4	4	4	67.127	0	12.751	5699600	3
			EUGR31998>ONeill>Q:;EUGR08348>EG_transcript_31887>Q:	EUGR31998>ONeill>Q:;EUGR08348>EG_transcript_31887>Q:	EUGR31998>ONeill>Q: no homologue found;EUGR08348>EG_transcript_31887>Q: no homologue found	22.469	NaN	NaN		2	2	2	11.6	11.6	11.6	19.563	0	11.57	5805500	2
			EUGR00758>ONeill>Q:	EUGR00758>ONeill>Q:	EUGR00758>ONeill>Q: NP_041900.1 elongation factor Tu [Euglena gracilis]<>P02991.1 RecName: Full=Elongation factor Tu, chloroplastic;Short=EF-Tu [Euglena gracilis]<>AKL82354.1 translation elongation factor EF-Tu [Euglena gracilis var. bacillaris]<>CAA24925	22.4947	NaN	NaN		5	5	5	17.1	17.1	17.1	45.062	0	38.584	9440700	6
			EUGR27183>ONeill>Q:	EUGR27183>ONeill>Q:	EUGR27183>ONeill>Q: NP_041928.1 ATP synthase CF1 alpha subunit [Euglena gracilis]<>P30392.1 RecName: Full=ATP synthase subunit alpha, chloroplastic;AltName: Full=ATP synthase F1 sector subunit alpha;AltName: Full=F-ATPase subunit alpha [Euglena gracilis]	22.5369	NaN	NaN		7	6	6	19.1	16.6	16.6	55.814	0	60.654	17955000	11
			EUGR27458>ONeill>Q:	EUGR27458>ONeill>Q:	EUGR27458>ONeill>Q: CAA65238.1 heat shock protein 60, partial [Euglena gracilis];e-value=2.1e-188	22.5469	NaN	NaN		4	4	4	8.9	8.9	8.9	62.695	0	27.459	6127600	4
			EUGR41086>ONeill>Q:	EUGR41086>ONeill>Q:	EUGR41086>ONeill>Q: XP_002674454.1 mitochondrial trans-2-enoyl-CoA reductase [Naegleria gruberi strain NEG-M]<>EFC41710.1 mitochondrial trans-2-enoyl-CoA reductase [Naegleria gruberi];e-value=4.6e-31	22.5546	NaN	NaN		3	3	3	10.9	10.9	10.9	47.082	0	19.665	6160400	4
			EUGR31387>ONeill>Q:	EUGR31387>ONeill>Q:;EUGR04778>EG_transcript_15577>Q:	EUGR31387>ONeill>Q: MBT58694.1 ketol-acid reductoisomerase [Acidiferrobacteraceae bacterium];e-value=1.7e-143	22.5578	NaN	NaN		4	4	4	16.7	16.7	16.7	41.747	0	26.256	6702700	6
			EUGR62942>Yoshida>Q:	EUGR62942>Yoshida>Q:	EUGR62942>Yoshida>Q: KOO28024.1 mitochondrial carrier family [Chrysochromulina tobinii];e-value=6.8e-89	22.575	NaN	NaN		5	5	5	26.4	26.4	26.4	29.667	0	29.936	6248300	5
			EUGR05336>EG_transcript_17869>Q:	EUGR05336>EG_transcript_17869>Q:	EUGR05336>EG_transcript_17869>Q: AAD13616.1 fibrillarin [Euglena gracilis]<>AAY34144.1 fibrillarin [Euglena gracilis];e-value=1.2e-149	22.5978	NaN	NaN		6	6	6	33.8	33.8	33.8	30.014	0	55.175	10956000	6
			EUGR37276>ONeill>Q:	EUGR37276>ONeill>Q:	EUGR37276>ONeill>Q: OLP87595.1 Mitochondrial 2-oxodicarboxylate carrier 2 [Symbiodinium microadriaticum];e-value=4.3e-76	22.6125	NaN	NaN		4	4	4	20.7	20.7	20.7	33.671	0	24.94	8075500	5
			EUGR21800>ONeill>Q:	EUGR21800>ONeill>Q:	EUGR21800>ONeill>Q: XP_001892792.1 40S ribosomal protein S4 [Brugia malayi]<>CRZ23150.1 BMA-RPS-4 [Brugia malayi]<>VIO88209.1 40S ribosomal protein S4, putative [Brugia malayi];e-value=3.8e-92	22.652	NaN	NaN		4	4	4	19.8	19.8	19.8	31.105	0	42.045	14257000	6
			EUGR41359>ONeill>Q:	EUGR41359>ONeill>Q:;EUGR09066>EG_transcript_35802>Q:	EUGR41359>ONeill>Q: no homologue found	22.6598	NaN	NaN		3	3	3	11.2	11.2	11.2	59.218	0	62.841	6626500	5
			EUGR25085>ONeill>Q:	EUGR25085>ONeill>Q:	EUGR25085>ONeill>Q: BAU61572.1 heat shock protein 70B [Gonium pectorale];e-value=2.7e-247	22.6644	NaN	NaN		5	5	5	10.3	10.3	10.3	83.519	0	41.252	6647800	5
			EUGR46529>Yoshida>Q:	EUGR46529>Yoshida>Q:	EUGR46529>Yoshida>Q: XP_009267329.1 Anucleate primary sterigmata protein A [Wallemia ichthyophaga EXF-994]<>EOR01609.1 Anucleate primary sterigmata protein A [Wallemia ichthyophaga EXF-994];e-value=1.3e-23	22.6684	NaN	NaN		4	4	4	17	17	17	52.135	0	63.418	6666000	4
			EUGR41537>ONeill>Q:	EUGR41537>ONeill>Q:	EUGR41537>ONeill>Q: 6TDV_O Chain O, ATPEG3 [Euglena gracilis]<>6TDV_o Chain o, ATPEG3 [Euglena gracilis];e-value=6.9e-65	22.6845	NaN	NaN		1	1	1	13.7	13.7	13.7	14.686	0	11.116	6740900	2
			EUGR42028>ONeill>Q:	EUGR42028>ONeill>Q:	EUGR42028>ONeill>Q: XP_031558443.1 uncharacterized protein LOC116294895 [Actinia tenebrosa];e-value=3.0e-07	22.7549	NaN	NaN		2	2	2	6.3	6.3	6.3	31.283	0	73.905	7077900	4
			EUGR17289>ONeill>Q:	EUGR17289>ONeill>Q:;EUGR66976>Yoshida>Q:;EUGR66396>Yoshida>Q:	EUGR17289>ONeill>Q: ANA05362.1 heat shock protein 90 [Euglena agilis];e-value=0.0e+00	22.7835	NaN	NaN		8	8	8	14.3	14.3	14.3	81.886	0	50.125	20216000	10
			EUGR40369>ONeill>Q:	EUGR40369>ONeill>Q:	EUGR40369>ONeill>Q: XP_016939204.1 PREDICTED: adhesive plaque matrix protein isoform X1 [Drosophila suzukii];e-value=2.8e-14	22.7922	NaN	NaN		2	2	2	4.5	4.5	4.5	41.364	0	11.689	7263200	1
			EUGR68554>Yoshida>Q:	EUGR68554>Yoshida>Q:	EUGR68554>Yoshida>Q: TPX45003.1 hypothetical protein SeMB42_g04139 [Synchytrium endobioticum];e-value=1.5e-05	22.7954	NaN	NaN		2	2	2	14.7	14.7	14.7	16.96	0	15.54	7279700	2
			EUGR02657>EG_transcript_7055>ANV:	EUGR02657>EG_transcript_7055>ANV:;EUGR55525>Yoshida>Q:	EUGR02657>EG_transcript_7055>ANV: light-harvesting complex II chlorophyll a/b binding protein 5>Q: DAA05885.1 TPA_inf: chloroplast light-harvesting complex II protein precursor Lhcbm5, partial [Euglena gracilis];e-value=0.0e+00	22.8052	NaN	NaN		8	1	1	28.4	2.4	2.4	57.063	0	23.714	7329300	2
			EUGR01620>EG_transcript_3688>ANV:	EUGR01620>EG_transcript_3688>ANV:;EUGR03981>EG_transcript_12295>ANV:;EUGR44901>ONeill>Q:	EUGR01620>EG_transcript_3688>ANV: photosystem I subunit II>Q: WP_106632357.1 Photosystem I reaction center subunit II [Cyanobium usitatum]<>PSJ04793.1 Photosystem I reaction center subunit II [Cyanobium usitatum str. Tous];e-value=1.7e-48	22.8145	NaN	NaN		9	9	9	20.5	20.5	20.5	76.103	0	56.79	13646000	10
			EUGR67144>Yoshida>Q:	EUGR67144>Yoshida>Q:	EUGR67144>Yoshida>Q: 6TDV_J Chain J, subunit i/j [Euglena gracilis]<>6TDV_j Chain j, subunit i/j [Euglena gracilis];e-value=6.8e-58	22.8263	NaN	NaN		3	3	3	27.9	27.9	27.9	12.512	0	17.16	7436800	3
			EUGR40044>ONeill>Q:	EUGR40044>ONeill>Q:	EUGR40044>ONeill>Q: AAY34141.1 Nop58p, partial [Euglena gracilis];e-value=2.1e-221	22.8617	NaN	NaN		6	6	6	19.8	19.8	19.8	54.983	0	41.399	11359000	11
			EUGR60528>Yoshida>Q:	EUGR60528>Yoshida>Q:	EUGR60528>Yoshida>Q: P20114.1 RecName: Full=Cytochrome c1, heme protein;AltName: Full=Complex III subunit 4;AltName: Full=Complex III subunit IV;AltName: Full=Cytochrome b-c1 complex subunit 4;AltName: Full=Ubiquinol-cytochrome-c reductase complex cyto	22.8682	NaN	NaN		2	2	2	14.5	14.5	14.5	28.599	0	73.429	7656000	3
			EUGR17845>ONeill>Q:	EUGR17845>ONeill>Q:	EUGR17845>ONeill>Q: NP_041907.1 photosystem I P700 chlorophyll a apoprotein A2 [Euglena gracilis]<>P19431.1 RecName: Full=Photosystem I P700 chlorophyll a apoprotein A2;AltName: Full=PSI-B;AltName: Full=PsaB [Euglena gracilis]<>AKL82361.1 photosystem I P	22.9087	NaN	NaN		3	3	3	6	6	6	82.695	0	18.135	9333100	4
			EUGR50926>Yoshida>Q:	EUGR50926>Yoshida>Q:;EUGR00379>EG_transcript_715>Q:	EUGR50926>Yoshida>Q: BAC06572.1 malate synthase-isocitrate lyase [Euglena gracilis];e-value=0.0e+00	22.9321	NaN	NaN		7	7	7	8.1	8.1	8.1	130.03	0	77.562	15483000	7
			EUGR05471>EG_transcript_18482>Q:	EUGR05471>EG_transcript_18482>Q:	EUGR05471>EG_transcript_18482>Q: no homologue found	22.9392	NaN	NaN		4	4	4	22.6	22.6	22.6	30.693	0	188.64	8042200	5
			EUGR17193>ONeill>Q:	EUGR17193>ONeill>Q:	EUGR17193>ONeill>Q: XP_009823393.1 CMGC/MAPK protein kinase [Aphanomyces astaci]<>ETV86594.1 CMGC/MAPK protein kinase [Aphanomyces astaci];e-value=9.6e-86	23.0233	NaN	NaN		1	1	1	4.5	4.5	4.5	55.839	0	6.5747	8525200	1
			EUGR39080>ONeill>Q:	EUGR39080>ONeill>Q:	EUGR39080>ONeill>Q: CAA65238.1 heat shock protein 60, partial [Euglena gracilis];e-value=7.2e-306	23.0536	NaN	NaN		3	3	3	9.1	9.1	9.1	61.514	0	43.042	8706300	5
			EUGR21931>ONeill>Q:	EUGR21931>ONeill>Q:	EUGR21931>ONeill>Q: WP_061123999.1 DegQ family serine endoprotease [Caballeronia catudaia]<>SAK55993.1 peptidase S1C, Do [Caballeronia catudaia];e-value=2.3e-06	23.0583	NaN	NaN		4	4	4	13.5	13.5	13.5	61.861	0	25.485	8734300	5
			EUGR45770>Yoshida>Q:	EUGR45770>Yoshida>Q:	EUGR45770>Yoshida>Q: KAA8493978.1 Adenylate kinase 8 [Porphyridium purpureum];e-value=1.4e-56	23.0645	NaN	NaN		3	3	3	17	17	17	27.45	0	85.379	17218000	8
			EUGR66749>Yoshida>Q:	EUGR66749>Yoshida>Q:	EUGR66749>Yoshida>Q: 6TDV_S Chain S, ATPEG7 [Euglena gracilis]<>6TDV_s Chain s, ATPEG7 [Euglena gracilis];e-value=2.3e-37	23.11	NaN	NaN		2	2	2	29.6	29.6	29.6	9.7644	0	94.503	9053400	3
			EUGR66722>Yoshida>Q:	EUGR66722>Yoshida>Q:	EUGR66722>Yoshida>Q: OLP80488.1 Ribonuclease P protein subunit p25-like protein [Symbiodinium microadriaticum];e-value=2.8e-30	23.1206	NaN	NaN		3	3	3	20.1	20.1	20.1	32.976	0	51.089	19564000	4
			EUGR63072>Yoshida>Q:;EUGR40749>ONeill>Q:	EUGR63072>Yoshida>Q:;EUGR40749>ONeill>Q:	EUGR63072>Yoshida>Q: KNH08026.1 succinate dehydrogenase subunit [Perkinsela sp. CCAP 1560/4];e-value=2.7e-17;EUGR40749>ONeill>Q: KNH08026.1 succinate dehydrogenase subunit [Perkinsela sp. CCAP 1560/4];e-value=2.1e-17	23.1721	NaN	NaN		4	4	4	16.5	16.5	16.5	28.167	0	52.549	11615000	6
			EUGR45081>ONeill>Q:	EUGR45081>ONeill>Q:	EUGR45081>ONeill>Q: XP_002948307.1 copper target 1 protein [Volvox carteri f. nagariensis]<>EFJ50714.1 copper target 1 protein [Volvox carteri f. nagariensis];e-value=1.4e-145	23.1741	NaN	NaN		8	8	8	18.5	18.5	18.5	57.603	0	97.165	23243000	8
			EUGR57372>Yoshida>Q:	EUGR57372>Yoshida>Q:	EUGR57372>Yoshida>Q: XP_007513547.1 predicted protein [Bathycoccus prasinos]<>CCO16072.1 predicted protein [Bathycoccus prasinos];e-value=1.2e-121	23.1769	NaN	NaN		6	6	6	11.9	11.9	11.9	79.104	0	88.406	10227000	7
			EUGR45349>ONeill>Q:	EUGR45349>ONeill>Q:	EUGR45349>ONeill>Q: PWU86083.1 putative heat shock protein 70 (hsp70) [Trypanosoma cruzi];e-value=2.3e-292	23.1904	NaN	NaN		12	12	9	26.6	26.6	20.6	72.641	0	268.28	35557000	20
			EUGR03601>ONeill>Q:	EUGR03601>ONeill>Q:	EUGR03601>ONeill>Q: AKL82343.1 photosystem II core 34 kDa protein [Euglena gracilis var. bacillaris];e-value=3.2e-208	23.2122	NaN	NaN		3	3	3	14.2	14.2	14.2	39.601	0	36.123	12461000	6
			EUGR20215>ONeill>Q:	EUGR20215>ONeill>Q:	EUGR20215>ONeill>Q: no homologue found	23.2204	NaN	NaN		2	2	2	19	19	19	11.753	0	17.525	11318000	2
			EUGR60868>Yoshida>Q:	EUGR60868>Yoshida>Q:	EUGR60868>Yoshida>Q: no homologue found	23.2373	NaN	NaN		2	2	2	17.6	17.6	17.6	16.804	0	12.861	11193000	3
			EUGR17020>ONeill>Q:	EUGR17020>ONeill>Q:	EUGR17020>ONeill>Q: ABF96702.1 retrotransposon protein, putative, Ty1-copia subclass [Oryza sativa Japonica Group];e-value=1.4e-41	23.2701	NaN	NaN		5	5	5	31.2	31.2	31.2	17.464	0	47.811	12217000	5
			EUGR04967>EG_transcript_16331>ANV:	EUGR04967>EG_transcript_16331>ANV:;EUGR10354>EG_transcript_44360>Q:;EUGR06737>EG_transcript_23978>Q:	EUGR04967>EG_transcript_16331>ANV: light-harvesting complex II chlorophyll a/b binding protein 1>Q: ABW06954.1 chloroplast light-harvesting complex II protein precursor, partial [Euglena gracilis];e-value=6.0e-138	23.3329	NaN	NaN		7	1	1	24.8	8.4	8.4	29.007	0	77.648	10566000	3
			EUGR39222>ONeill>Q:	EUGR39222>ONeill>Q:	EUGR39222>ONeill>Q: no homologue found	23.4064	NaN	NaN		1	1	1	10.9	10.9	10.9	17.395	0	72.766	12070000	3
			EUGR42898>ONeill>Q:;EUGR05302>EG_transcript_17719>ANV:	EUGR42898>ONeill>Q:;EUGR05302>EG_transcript_17719>ANV:	EUGR42898>ONeill>Q: OLP92008.1 Tankyrase [Symbiodinium microadriaticum];e-value=1.2e-50;EUGR05302>EG_transcript_17719>ANV: HHPred: unannotated hypothetical protein, probably non-membrane>Q: OLP92008.1 Tankyrase [Symbiodinium microadriaticum];e-value=4.2e	23.4348	NaN	NaN		7	7	7	27.1	27.1	27.1	29.871	0	86.772	12457000	7
			EUGR13836>ONeill>Q:	EUGR13836>ONeill>Q:	EUGR13836>ONeill>Q: no homologue found	23.4814	NaN	NaN		2	2	2	31.5	31.5	31.5	12.394	0	46.446	16808000	4
			EUGR22855>ONeill>Q:	EUGR22855>ONeill>Q:;EUGR11638>EG_transcript_56030>Q:	EUGR22855>ONeill>Q: XP_011387089.1 Diaphanous related Formin [Ustilago maydis 521]<>KIS71238.1 Diaphanous related Formin [Ustilago maydis 521];e-value=1.1e-32	23.4973	NaN	NaN		6	6	6	18.5	18.5	18.5	48.034	0	36.666	11841000	6
			EUGR14073>ONeill>Q:	EUGR14073>ONeill>Q:	EUGR14073>ONeill>Q: XP_028882234.1 succinate dehydrogenase [Trypanosoma theileri]<>ORC88168.1 succinate dehydrogenase [Trypanosoma theileri];e-value=2.4e-16	23.5216	NaN	NaN		3	3	3	26.2	26.2	26.2	21.87	0	44.56	12042000	6
			EUGR00839>EG_transcript_1671>MCF:	EUGR00839>EG_transcript_1671>MCF:	EUGR00839>EG_transcript_1671>MCF: PAS/PAC sensor signal transduction histidine kinase;e-value=1.01E-05>Q: CUG33156.1 methyl-accepting chemotaxis protein, putative [Bodo saltans];e-value=1.1e-07	23.5337	NaN	NaN		1	1	1	3.9	3.9	3.9	90.507	0	7.2947	12144000	0
			EUGR61161>Yoshida>Q:	EUGR61161>Yoshida>Q:	EUGR61161>Yoshida>Q: no homologue found	23.565	NaN	NaN		4	4	4	56	56	56	15.635	0	27.898	14272000	4
			EUGR24193>ONeill>Q:;EUGR36358>ONeill>Q:	EUGR24193>ONeill>Q:;EUGR36358>ONeill>Q:;EUGR64078>Yoshida>Q:	EUGR24193>ONeill>Q: ABW06947.1 chloroplast light-harvesting complex I protein precursor [Euglena gracilis];e-value=0.0e+00;EUGR36358>ONeill>Q: ABW06947.1 chloroplast light-harvesting complex I protein precursor [Euglena gracilis];e-value=6.3e-237	23.5767	NaN	NaN		12	2	1	24.1	4.6	1.9	89.322	0	13.2	12511000	2
			EUGR06203>EG_transcript_21676>Q:	EUGR06203>EG_transcript_21676>Q:;EUGR08838>EG_transcript_34519>Q:	EUGR06203>EG_transcript_21676>Q: ACI12882.1 NAD-dependent alcohol dehydrogenase [Euglena gracilis];e-value=2.4e-119	23.5861	NaN	NaN		5	2	2	34.5	9.1	9.1	24.628	0	11.583	12593000	3
			EUGR21584>ONeill>Q:	EUGR21584>ONeill>Q:	EUGR21584>ONeill>Q: WP_046701511.1 acyl-CoA dehydrogenase [Moraxella bovoculi]<>AKG19544.1 acyl-CoA dehydrogenase [Moraxella bovoculi];e-value=3.5e-189	23.597	NaN	NaN		9	9	9	27.3	27.3	27.3	69.661	0	266.18	29939000	13
			EUGR48645>Yoshida>Q:	EUGR48645>Yoshida>Q:	EUGR48645>Yoshida>Q: XP_003829744.2 histone H3.1-like [Pan paniscus]<>XP_004043525.2 histone H3.1-like [Gorilla gorilla gorilla];e-value=3.2e-45	23.6626	NaN	NaN		2	2	2	19.6	19.6	19.6	12.35	0	24.133	13279000	3
			EUGR00994>EG_transcript_1983>MCF:	EUGR00994>EG_transcript_1983>MCF:	EUGR00994>EG_transcript_1983>MCF: adenylate cyclase;e-value=4.01E-04>Q: WP_143906173.1 MULTISPECIES: HAMP domain-containing protein [unclassified Tomitella]<>QDQ96462.1 HAMP domain-containing protein [Tomitella sp. HY188];e-value=4.2e-08	23.7038	NaN	NaN		1	1	1	2.9	2.9	2.9	104.26	0	7.2885	13663000	1
			EUGR32267>ONeill>Q:	EUGR32267>ONeill>Q:	EUGR32267>ONeill>Q: EHB00526.1 Pre-mRNA-processing factor 40-like protein B [Heterocephalus glaber];e-value=9.9e-11	23.7106	NaN	NaN		5	5	5	8.5	8.5	8.5	88.067	0	112.13	13728000	7
			EUGR45030>ONeill>Q:	EUGR45030>ONeill>Q:;EUGR23764>ONeill>Q:	EUGR45030>ONeill>Q: HAZ49092.1 betaine-aldehyde dehydrogenase [Cyanobacteria bacterium UBA11371];e-value=1.3e-162	23.7482	NaN	NaN		7	3	2	24.7	7.9	4.9	55.276	0	35.753	14090000	3
			EUGR22410>ONeill>Q:	EUGR22410>ONeill>Q:	EUGR22410>ONeill>Q: CUF90321.1 60S ribosomal protein L22, putative [Bodo saltans]<>CUF90429.1 60S ribosomal protein L22, putative [Bodo saltans]<>CUG72527.1 60S ribosomal protein L22, putative [Bodo saltans];e-value=5.8e-26	23.7638	NaN	NaN		2	2	2	13.9	13.9	13.9	21.777	0	19.815	21532000	4
			EUGR07101>EG_transcript_25720>Q:	EUGR07101>EG_transcript_25720>Q:	EUGR07101>EG_transcript_25720>Q: KNH04881.1 electron transfer protein [Perkinsela sp. CCAP 1560/4]<>KNH05299.1 electron transfer protein [Perkinsela sp. CCAP 1560/4];e-value=2.6e-30	23.7925	NaN	NaN		3	3	3	16.9	16.9	16.9	24.655	0	18.032	14530000	3
			EUGR36257>ONeill>Q:	EUGR36257>ONeill>Q:	EUGR36257>ONeill>Q: no homologue found	23.8225	NaN	NaN		4	4	4	22.2	22.2	22.2	21.225	0	24.057	14835000	5
			EUGR60131>Yoshida>Q:	EUGR60131>Yoshida>Q:	EUGR60131>Yoshida>Q: no homologue found	23.8251	NaN	NaN		2	2	2	19.9	19.9	19.9	17.236	0	74.113	14862000	2
			EUGR33727>ONeill>Q:	EUGR33727>ONeill>Q:	EUGR33727>ONeill>Q: P40279.1 RecName: Full=Histone H2A [Euglena gracilis]<>CAA51667.1 Histone H2A [Euglena gracilis];e-value=1.4e-64	23.8319	NaN	NaN		2	2	2	19.7	19.7	19.7	15.583	0	323.31	16181000	2
			EUGR15760>ONeill>Q:	EUGR15760>ONeill>Q:	EUGR15760>ONeill>Q: no homologue found	23.8558	NaN	NaN		6	6	6	33.5	33.5	33.5	27.915	0	64.918	16475000	8
			EUGR20072>ONeill>Q:	EUGR20072>ONeill>Q:	EUGR20072>ONeill>Q: GAX14333.1 protochlorophyllide reductase [Fistulifera solaris];e-value=8.9e-114	23.8866	NaN	NaN		10	10	10	29.9	29.9	29.9	57.056	0	184.49	22190000	12
			EUGR42238>ONeill>Q:;EUGR52308>Yoshida>Q:	EUGR42238>ONeill>Q:;EUGR52308>Yoshida>Q:	EUGR42238>ONeill>Q: XP_012453131.1 PREDICTED: uncharacterized protein LOC105775145 [Gossypium raimondii];e-value=1.5e-60;EUGR52308>Yoshida>Q: XP_008461433.1 PREDICTED: histone H3.v1-like [Cucumis melo];e-value=4.7e-60	23.9051	NaN	NaN		1	1	1	4.9	4.9	4.9	16.381	0	7.1553	15709000	1
			EUGR17383>ONeill>Q:	EUGR17383>ONeill>Q:	EUGR17383>ONeill>Q: DAA05887.1 TPA_inf: chloroplast light-harvesting complex I protein precursor Lhca2, partial [Euglena gracilis];e-value=3.4e-188	23.9162	NaN	NaN		12	1	0	54.8	3.4	0	34.81	0	131.69	15830000	1
			EUGR45800>Yoshida>Q:	EUGR45800>Yoshida>Q:	EUGR45800>Yoshida>Q: AAO13958.1 Cytochrome f, partial [Euglena gracilis];e-value=7.5e-267	23.9526	NaN	NaN		3	3	3	8.8	8.8	8.8	53.949	0	68.789	18119000	5
			EUGR32065>ONeill>Q:	EUGR32065>ONeill>Q:	EUGR32065>ONeill>Q: XP_029242406.1 Cytochrome-c oxidase [Trypanosoma rangeli]<>RNF11842.1 Cytochrome-c oxidase [Trypanosoma rangeli];e-value=1.8e-05	23.9656	NaN	NaN		4	4	4	21.9	21.9	21.9	20.866	0	23.081	16382000	3
			EUGR22072>ONeill>Q:	EUGR22072>ONeill>Q:	EUGR22072>ONeill>Q: AKL82349.1 photosystem II core 32 kDaprotein [Euglena gracilis var. bacillaris];e-value=9.5e-200	23.9792	NaN	NaN		2	2	2	6.1	6.1	6.1	40.253	0	18.042	20439000	5
			EUGR26669>ONeill>Q:	EUGR26669>ONeill>Q:	EUGR26669>ONeill>Q: WP_144067831.1 response regulator [Ferrovibrio sp. K5]<>QDO96850.1 response regulator [Ferrovibrio sp. K5];e-value=2.4e-35	23.9834	NaN	NaN		1	1	1	2.8	2.8	2.8	80.882	0.0059055	5.9971	16585000	1
			EUGR15456>ONeill>Q:	EUGR15456>ONeill>Q:	EUGR15456>ONeill>Q: no homologue found	24.0023	NaN	NaN		3	3	3	15.4	15.4	15.4	27.284	0	70.703	16804000	5
			EUGR11842>EG_transcript_58110>Q:	EUGR11842>EG_transcript_58110>Q:	EUGR11842>EG_transcript_58110>Q: no homologue found	24.0203	NaN	NaN		2	2	2	25.7	25.7	25.7	12.335	0	11.4	17015000	1
			EUGR18248>ONeill>Q:	EUGR18248>ONeill>Q:	EUGR18248>ONeill>Q: 6TDV_B Chain B, ATPTB3 [Euglena gracilis]<>6TDV_b Chain b, ATPTB3 [Euglena gracilis]<>6TDW_B Chain B, ATPTB3 [Euglena gracilis];e-value=1.6e-175	24.075	NaN	NaN		4	4	4	14.8	14.8	14.8	36.793	0	36.988	17673000	5
			EUGR53125>Yoshida>Q:	EUGR53125>Yoshida>Q:	EUGR53125>Yoshida>Q: XP_029224871.1 succinate dehydrogenase (quinone) [Trypanosoma conorhini]<>RNF03565.1 succinate dehydrogenase (quinone) [Trypanosoma conorhini];e-value=4.5e-264	24.1656	NaN	NaN		7	7	7	20.8	20.8	20.8	72.425	0	47.888	18818000	9
			EUGR17386>ONeill>Q:;EUGR62730>Yoshida>Q:;EUGR06558>EG_transcript_23156>ANV:;EUGR55521>Yoshida>Q:	EUGR17386>ONeill>Q:;EUGR62730>Yoshida>Q:;EUGR06558>EG_transcript_23156>ANV:;EUGR55521>Yoshida>Q:	EUGR17386>ONeill>Q: DAA05885.1 TPA_inf: chloroplast light-harvesting complex II protein precursor Lhcbm5, partial [Euglena gracilis];e-value=9.2e-193;EUGR62730>Yoshida>Q: DAA05885.1 TPA_inf: chloroplast light-harvesting complex II protein precursor Lhcbm5	24.1827	NaN	NaN		8	2	1	31.8	10.2	2.3	41.313	0	15.866	27050000	3
			EUGR42100>ONeill>Q:	EUGR42100>ONeill>Q:	EUGR42100>ONeill>Q: no homologue found	24.2053	NaN	NaN		6	6	6	44.5	44.5	44.5	23.05	0	206.36	32344000	9
			EUGR59232>Yoshida>Q:	EUGR59232>Yoshida>Q:	EUGR59232>Yoshida>Q: no homologue found	24.2614	NaN	NaN		5	5	5	41.3	41.3	41.3	20.396	0	52.509	22182000	4
			EUGR45361>ONeill>Q:;EUGR05781>EG_transcript_19825>ANV:	EUGR45361>ONeill>Q:;EUGR05781>EG_transcript_19825>ANV:;EUGR45362>ONeill>Q:	EUGR45361>ONeill>Q: DAA05882.1 TPA_inf: chloroplast light-harvesting complex II protein precursor Lhcbm3, partial [Euglena gracilis];e-value=6.5e-96;EUGR05781>EG_transcript_19825>ANV: light-harvesting complex II chlorophyll a/b binding protein 5>Q: DAA058	24.2971	NaN	NaN		5	5	5	39.7	39.7	39.7	25.552	0	282.32	20613000	6
			EUGR58965>Yoshida>Q:	EUGR58965>Yoshida>Q:	EUGR58965>Yoshida>Q: no homologue found	24.3182	NaN	NaN		4	4	4	20.1	20.1	20.1	42.448	0	323.31	20918000	5
			EUGR36359>ONeill>Q:;EUGR55599>Yoshida>Q:	EUGR36359>ONeill>Q:;EUGR55599>Yoshida>Q:;EUGR05498>EG_transcript_18550>Q:	EUGR36359>ONeill>Q: DAA05888.1 TPA_inf: chloroplast light-harvesting complex I protein precursor Lhca1 [Euglena gracilis];e-value=2.4e-225;EUGR55599>Yoshida>Q: DAA05888.1 TPA_inf: chloroplast light-harvesting complex I protein precursor Lhca1 [Euglena gra	24.321	NaN	NaN		12	4	0	41.5	13.8	0	40.962	0	57.384	35108000	8
			EUGR47021>Yoshida>Q:;EUGR06834>EG_transcript_24371>Q:	EUGR47021>Yoshida>Q:;EUGR06834>EG_transcript_24371>Q:	EUGR47021>Yoshida>Q: AAC99646.1 actin [Euglena gracilis];e-value=8.4e-218;EUGR06834>EG_transcript_24371>Q: AAC99646.1 actin [Euglena gracilis];e-value=6.5e-49	24.3378	NaN	NaN		10	10	10	33	33	33	43.312	0	113.57	52508000	15
			EUGR46982>Yoshida>Q:	EUGR46982>Yoshida>Q:	EUGR46982>Yoshida>Q: AKL82360.1 photosystem I P700 apoprotein A1 [Euglena gracilis var. bacillaris];e-value=0.0e+00	24.3578	NaN	NaN		3	3	3	6.4	6.4	6.4	85.098	0	101.27	21499000	4
			EUGR55524>Yoshida>Q:;EUGR55527>Yoshida>Q:	EUGR55524>Yoshida>Q:;EUGR55527>Yoshida>Q:	EUGR55524>Yoshida>Q: DAA05885.1 TPA_inf: chloroplast light-harvesting complex II protein precursor Lhcbm5, partial [Euglena gracilis];e-value=7.3e-199;EUGR55527>Yoshida>Q: DAA05885.1 TPA_inf: chloroplast light-harvesting complex II protein precursor Lhcbm	24.4	NaN	NaN		8	5	0	28	19.3	0	45.408	0	65.575	22138000	5
			EUGR25576>ONeill>Q:	EUGR25576>ONeill>Q:	EUGR25576>ONeill>Q: 6TDW_C Chain C, ATPTB4 [Euglena gracilis]<>6TDY_c Chain c, ATPTB4 [Euglena gracilis]<>6TDZ_c Chain c, subunit c [Euglena gracilis];e-value=1.0e-90	24.5049	NaN	NaN		6	6	6	35.4	35.4	35.4	19.806	0	72.117	23808000	10
			EUGR43776>ONeill>Q:;EUGR30248>ONeill>Q:;EUGR30251>ONeill>Q:	EUGR43776>ONeill>Q:;EUGR30248>ONeill>Q:;EUGR30251>ONeill>Q:;EUGR43783>ONeill>Q:	EUGR43776>ONeill>Q: XP_004337195.1 phosphoenolpyruvate carboxykinase (GTP), putative [Acanthamoeba castellanii str. Neff]<>ELR15182.1 phosphoenolpyruvate carboxykinase (GTP), putative [Acanthamoeba castellanii str. Neff];e-value=0.0e+00;EUGR30248>ONeill>Q	24.5427	NaN	NaN		9	9	3	13.4	13.4	4.7	113.45	0	169.66	37656000	16
			EUGR64754>Yoshida>Q:	EUGR64754>Yoshida>Q:	EUGR64754>Yoshida>Q: no homologue found	24.6692	NaN	NaN		1	1	1	6.1	6.1	6.1	32.652	0	13.909	26679000	0
			EUGR38352>ONeill>Q:	EUGR38352>ONeill>Q:	EUGR38352>ONeill>Q: AKL82346.1 photosystem II CP43 chlorophyll apoprotein [Euglena gracilis var. bacillaris];e-value=2.2e-284	24.685	NaN	NaN		5	5	5	19.8	19.8	19.8	54.045	0	67.625	26972000	6
			EUGR24578>ONeill>Q:;EUGR03353>EG_transcript_9691>ANV:	EUGR24578>ONeill>Q:;EUGR03353>EG_transcript_9691>ANV:;EUGR52257>Yoshida>Q:	EUGR24578>ONeill>Q: ABW06951.1 chloroplast light-harvesting complex I protein precursor, partial [Euglena gracilis];e-value=1.2e-117;EUGR03353>EG_transcript_9691>ANV: light-harvesting complex I chlorophyll a/b binding protein 1>Q: ABW06951.1 chloroplast l	24.7233	NaN	NaN		5	5	5	35.4	35.4	35.4	22.958	0	34.131	36348000	9
			EUGR45255>ONeill>Q:	EUGR45255>ONeill>Q:	EUGR45255>ONeill>Q: no homologue found	24.7441	NaN	NaN		2	2	2	20.8	20.8	20.8	20.464	0	11.81	46709000	3
			EUGR30218>ONeill>Q:	EUGR30218>ONeill>Q:	EUGR30218>ONeill>Q: 6TDV_N Chain N, ATPEG2 [Euglena gracilis]<>6TDV_n Chain n, ATPEG2 [Euglena gracilis];e-value=8.4e-78	24.748	NaN	NaN		5	5	5	43.5	43.5	43.5	17.359	0	79.714	31971000	10
			EUGR67008>Yoshida>Q:	EUGR67008>Yoshida>Q:	EUGR67008>Yoshida>Q: BAN21413.1 ubiquinol-cytochrome c reductase iron-sulfur subunit [Riptortus pedestris];e-value=1.1e-46	24.7644	NaN	NaN		5	5	5	26.2	26.2	26.2	30.017	0	146.64	30806000	9
			EUGR13831>ONeill>Q:	EUGR13831>ONeill>Q:	EUGR13831>ONeill>Q: WP_002237755.1 MULTISPECIES: electron transfer flavoprotein-ubiquinone oxidoreductase [Neisseria]<>EJU68368.1 electron-transferring-flavoprotein dehydrogenase [Neisseria meningitidis 98008]<>CWO04722.1 electron transfer flavoprotein-ubi	24.7909	NaN	NaN		11	11	11	28.7	28.7	28.7	65.42	0	323.31	56365000	19
			EUGR38538>ONeill>Q:	EUGR38538>ONeill>Q:	EUGR38538>ONeill>Q: XP_828649.1 formin, putative [Trypanosoma brucei brucei TREU927]<>ABQ43157.1 formin B [Trypanosoma brucei brucei TREU927]<>EAN79537.1 formin, putative [Trypanosoma brucei brucei TREU927]<>SCU66337.1 formin-like protein [Trypanosoma equi	24.8088	NaN	NaN		9	9	9	25.9	25.9	25.9	62.934	0	171.36	29390000	10
			EUGR44591>ONeill>Q:	EUGR44591>ONeill>Q:	EUGR44591>ONeill>Q: 6TDX_H Chain H, F-type H+-transporting ATPase subunit delta [Euglena gracilis]<>6TDY_H Chain H, ATP synthase subunit delta [Euglena gracilis]<>6TDZ_H Chain H, subunit delta [Euglena gracilis]<>6TE0_H Chain H, ATP synthase subunit delta	24.8284	NaN	NaN		2	2	2	37	37	37	20.551	0	15.536	29792000	3
			EUGR44233>ONeill>Q:	EUGR44233>ONeill>Q:	EUGR44233>ONeill>Q: AAO46793.1 stomatin-like protein [Leishmania enriettii];e-value=3.5e-82	24.8421	NaN	NaN		10	10	10	42	42	42	38.475	0	252.6	30076000	11
			EUGR17606>ONeill>Q:	EUGR17606>ONeill>Q:	EUGR17606>ONeill>Q: BAB12024.1 pyruvate: NADP+ oxidoreductase [Euglena gracilis];e-value=0.0e+00	24.9416	NaN	NaN		13	13	13	12.9	12.9	12.9	201.18	0	200.56	35904000	17
			EUGR28995>ONeill>Q:	EUGR28995>ONeill>Q:	EUGR28995>ONeill>Q: no homologue found	24.9723	NaN	NaN		7	7	7	45.4	45.4	45.4	19.288	0	255.99	40059000	13
			EUGR31036>ONeill>Q:	EUGR31036>ONeill>Q:	EUGR31036>ONeill>Q: CUG93239.1 Hypothetical protein, putative [Bodo saltans];e-value=1.1e-04	24.9786	NaN	NaN		1	1	1	1.1	1.1	1.1	90.994	0.0075472	5.9344	33061000	1
			EUGR45935>Yoshida>Q:	EUGR45935>Yoshida>Q:	EUGR45935>Yoshida>Q: AAG38111.1 porin-like protein [Euglena gracilis];e-value=3.4e-158	24.9852	NaN	NaN		9	9	9	41.7	41.7	41.7	31.934	0	242.91	76942000	14
			EUGR29227>ONeill>Q:;EUGR06743>EG_transcript_23979>ANV:	EUGR29227>ONeill>Q:;EUGR06743>EG_transcript_23979>ANV:;EUGR12823>EG_transcript_69506>Q:	EUGR29227>ONeill>Q: DAA05880.1 TPA_inf: chloroplast light-harvesting protein CP29 precursor Lhcb4 [Euglena gracilis];e-value=5.5e-145;EUGR06743>EG_transcript_23979>ANV: light-harvesting complex II protein LhcB4>Q: DAA05880.1 TPA_inf: chloroplast light-har	24.9909	NaN	NaN		4	4	4	20.4	20.4	20.4	41.457	0	309.79	37477000	4
			EUGR08467>EG_transcript_32527>Q:	EUGR08467>EG_transcript_32527>Q:	EUGR08467>EG_transcript_32527>Q: no homologue found	25.0348	NaN	NaN		5	5	4	38.5	38.5	31.4	18.419	0	154.56	44813000	11
			EUGR58917>Yoshida>Q:	EUGR58917>Yoshida>Q:	EUGR58917>Yoshida>Q: no homologue found	25.0595	NaN	NaN		11	11	11	43.5	43.5	43.5	34.246	0	192.63	49101000	18
			EUGR25993>ONeill>Q:	EUGR25993>ONeill>Q:	EUGR25993>ONeill>Q: 6TDX_G Chain G, ATP synthase F1 subunit gamma [Euglena gracilis]<>6TDY_G Chain G, ATP synthase subunit gamma [Euglena gracilis]<>6TDZ_G Chain G, subunit gamma [Euglena gracilis]<>6TE0_G Chain G, ATP synthase F1 subunit gamma protein [Eu	25.0727	NaN	NaN		6	6	6	29.5	29.5	29.5	36.191	0	205.6	35288000	6
			EUGR02714>EG_transcript_7258>Q:;EUGR47305>Yoshida>Q:	EUGR02714>EG_transcript_7258>Q:;EUGR47305>Yoshida>Q:	EUGR02714>EG_transcript_7258>Q: ACM00465.1 Hypothetical Protein RSKD131_0605 [Rhodobacter sphaeroides KD131];e-value=1.2e-06;EUGR47305>Yoshida>Q: AQV09901.1 Piwi [Aeolosoma viride];e-value=9.2e-82	25.1477	NaN	NaN		4	4	4	13	13	13	40.502	0	268.95	37172000	5
			EUGR29187>ONeill>Q:	EUGR29187>ONeill>Q:	EUGR29187>ONeill>Q: no homologue found	25.3216	NaN	NaN		5	5	5	33.2	33.2	33.2	24.087	0	287.96	43839000	6
			EUGR03532>EG_transcript_10411>Q:	EUGR03532>EG_transcript_10411>Q:	EUGR03532>EG_transcript_10411>Q: NBR79077.1 alpha-ketoglutarate-dependent dioxygenase AlkB [Alphaproteobacteria bacterium];e-value=5.2e-17	25.3959	NaN	NaN		8	8	8	29.7	29.7	29.7	51.649	0	136.72	44151000	11
			EUGR29502>ONeill>Q:	EUGR29502>ONeill>Q:	EUGR29502>ONeill>Q: 6TDW_A Chain A, ATPTB1 [Euglena gracilis];e-value=2.4e-286	25.3975	NaN	NaN		9	9	9	28.3	28.3	28.3	56.789	0	323.31	45410000	12
			EUGR21762>ONeill>Q:	EUGR21762>ONeill>Q:	EUGR21762>ONeill>Q: OQS01525.1 pyrophosphate-energized vacuolar membrane proton pump [Achlya hypogyna];e-value=6.0e-276	25.4458	NaN	NaN		10	10	10	16.9	16.9	16.9	81.718	0	323.31	60553000	13
			EUGR55126>Yoshida>Q:;EUGR24306>ONeill>Q:	EUGR55126>Yoshida>Q:;EUGR24306>ONeill>Q:	EUGR55126>Yoshida>Q: no homologue found;EUGR24306>ONeill>Q: no homologue found	25.5644	NaN	NaN		2	2	2	20.1	20.1	20.1	22.141	0	32.255	49619000	6
			EUGR46564>Yoshida>Q:	EUGR46564>Yoshida>Q:	EUGR46564>Yoshida>Q: no homologue found	25.6642	NaN	NaN		6	6	6	36.9	36.9	36.9	24.564	0	89.578	60826000	9
			EUGR33004>ONeill>Q:	EUGR33004>ONeill>Q:	EUGR33004>ONeill>Q: no homologue found	25.7054	NaN	NaN		1	1	1	4.7	4.7	4.7	38.116	0.0092764	5.8879	54712000	1
			EUGR47496>Yoshida>Q:	EUGR47496>Yoshida>Q:	EUGR47496>Yoshida>Q: no homologue found	25.7505	NaN	NaN		1	1	1	10.3	10.3	10.3	23.844	0.0090909	5.8642	56451000	1
			EUGR06461>EG_transcript_22674>Q:	EUGR06461>EG_transcript_22674>Q:	EUGR06461>EG_transcript_22674>Q: no homologue found	25.8082	NaN	NaN		7	7	7	55.6	55.6	55.6	20.56	0	137.46	58753000	11
			EUGR24027>ONeill>Q:	EUGR24027>ONeill>Q:	EUGR24027>ONeill>Q: CUG89153.1 protein kinase A regulatory subunit, putative [Bodo saltans];e-value=3.2e-60	25.86	NaN	NaN		1	1	1	2	2	2	123.43	0.0088028	5.8158	60903000	1
			EUGR28641>ONeill>Q:;EUGR07097>EG_transcript_25719>MCF:	EUGR28641>ONeill>Q:;EUGR07097>EG_transcript_25719>MCF:	EUGR28641>ONeill>Q: P43264.1 RecName: Full=Ubiquinol-cytochrome-c reductase complex core protein I, mitochondrial;Flags: Precursor [Euglena gracilis];e-value=6.7e-257;EUGR07097>EG_transcript_25719>MCF: mitochondrial processing peptidase;e-value=4.81E-4	25.8814	NaN	NaN		12	12	12	42.2	42.2	42.2	54.391	0	137.95	71808000	16
			EUGR13849>ONeill>Q:	EUGR13849>ONeill>Q:	EUGR13849>ONeill>Q: 6TDV_H Chain H, subunit d [Euglena gracilis]<>6TDV_h Chain h, subunit d [Euglena gracilis]<>6TDW_H Chain H, subunit d [Euglena gracilis]<>6TDY_h Chain h, ATP synthase subunit d [Euglena gracilis]<>6TDZ_h Chain h, subunit d [Euglena grac	25.8962	NaN	NaN		7	7	7	19.8	19.8	19.8	54.905	0	102.08	63040000	8
			EUGR26250>ONeill>Q:	EUGR26250>ONeill>Q:	EUGR26250>ONeill>Q: no homologue found	25.9002	NaN	NaN		6	6	6	33.9	33.9	33.9	32.812	0	323.31	80359000	12
			EUGR00798>EG_transcript_1590>Q:	EUGR00798>EG_transcript_1590>Q:	EUGR00798>EG_transcript_1590>Q: WP_093007872.1 inorganic diphosphatase [Thermus arciformis]<>SDF08540.1 inorganic pyrophosphatase [Thermus arciformis];e-value=6.6e-46	25.9009	NaN	NaN		11	11	2	19.1	19.1	4.3	83.62	0	120.27	62656000	14
			EUGR47395>Yoshida>Q:	EUGR47395>Yoshida>Q:	EUGR47395>Yoshida>Q: XP_028880397.1 cystathionine beta-lyase-like protein [Trypanosoma theileri]<>ORC86331.1 cystathionine beta-lyase-like protein [Trypanosoma theileri];e-value=5.9e-136	26.0254	NaN	NaN		10	10	10	33.1	33.1	33.1	54.026	0	272.97	68303000	16
			EUGR00471>ONeill>Q:	EUGR00471>ONeill>Q:	EUGR00471>ONeill>Q: AKL82402.1 photosystem II CP47 chlorophyll apoprotein [Euglena gracilis var. bacillaris];e-value=2.6e-304	26.1213	NaN	NaN		12	12	12	28.3	28.3	28.3	56.332	0	323.31	77305000	16
			EUGR02449>EG_transcript_6349>Q:	EUGR02449>EG_transcript_6349>Q:	EUGR02449>EG_transcript_6349>Q: MPZ98975.1 RNA-binding protein [Dehalococcoidia bacterium];e-value=3.0e-04	26.2487	NaN	NaN		8	8	1	14.5	14.5	2.4	68.033	0	323.31	79737000	10
			EUGR53549>Yoshida>Q:	EUGR53549>Yoshida>Q:	EUGR53549>Yoshida>Q: XP_015654164.1 putative mitochondrial cytochrome c oxidase subunit IV [Leptomonas pyrrhocoris]<>XP_015654165.1 putative mitochondrial cytochrome c oxidase subunit IV [Leptomonas pyrrhocoris]<>KPA75725.1 putative mitochondrial cytochrom	26.2904	NaN	NaN		11	11	11	48.5	48.5	48.5	37.005	0	323.31	140970000	19
			EUGR44146>ONeill>Q:	EUGR44146>ONeill>Q:	EUGR44146>ONeill>Q: P43265.1 RecName: Full=Ubiquinol-cytochrome-c reductase complex core protein 2, mitochondrial;Flags: Precursor [Euglena gracilis]<>BAA04080.1 complex III subunit II precursor [Euglena gracilis];e-value=1.5e-264	26.42	NaN	NaN		14	14	14	53.8	53.8	53.8	52.182	0	323.31	95131000	19
			EUGR63520>Yoshida>Q:;EUGR31203>ONeill>Q:	EUGR63520>Yoshida>Q:;EUGR31203>ONeill>Q:	EUGR63520>Yoshida>Q: CAA43633.1 light harvesting chlorophyll a /b binding protein of PSII, partial [Euglena gracilis];e-value=0.0e+00;EUGR31203>ONeill>Q: CAA43633.1 light harvesting chlorophyll a /b binding protein of PSII, partial [Euglena gracilis];e-v	26.4761	NaN	NaN		11	5	3	25.2	14.1	8.3	72.255	0	107.1	129250000	13
			EUGR55124>Yoshida>Q:;EUGR65441>Yoshida>Q:	EUGR55124>Yoshida>Q:;EUGR65441>Yoshida>Q:;EUGR55125>Yoshida>Q:;EUGR59399>Yoshida>Q:	EUGR55124>Yoshida>Q: XP_009039144.1 hypothetical protein AURANDRAFT_65882 [Aureococcus anophagefferens]<>EGB06196.1 hypothetical protein AURANDRAFT_65882 [Aureococcus anophagefferens];e-value=1.6e-05;EUGR65441>Yoshida>Q: no homologue found	26.8953	NaN	NaN		6	6	6	9.9	9.9	9.9	66.315	0	323.31	124820000	9
			EUGR37173>ONeill>Q:;EUGR37171>ONeill>Q:;EUGR00213>EG_transcript_403>Q:	EUGR37173>ONeill>Q:;EUGR37171>ONeill>Q:;EUGR00213>EG_transcript_403>Q:	EUGR37173>ONeill>Q: XP_013003520.1 AMP deaminase 3 [Cavia porcellus]<>XP_013003521.1 AMP deaminase 3 [Cavia porcellus];e-value=5.6e-102;EUGR37171>ONeill>Q: XP_003781144.1 AMP deaminase 3 isoform X1 [Otolemur garnettii];e-value=2.5e-106;EUGR00213>EG_trans	27.1027	NaN	NaN		1	1	1	1.7	1.7	1.7	72.026	0	16.988	144120000	3
			EUGR30021>ONeill>Q:	EUGR30021>ONeill>Q:	EUGR30021>ONeill>Q: no homologue found	27.6394	NaN	NaN		1	1	1	5.3	5.3	5.3	39.178	0.004065	6.0554	209070000	1
			EUGR46394>Yoshida>Q:	EUGR46394>Yoshida>Q:	EUGR46394>Yoshida>Q: no homologue found	28.1806	NaN	NaN		1	1	1	4.9	4.9	4.9	54.789	0.0040241	6.0359	304230000	0
			EUGR16609>ONeill>Q:	EUGR16609>ONeill>Q:	EUGR16609>ONeill>Q: XP_022191227.1 spidroin-1-like [Nilaparvata lugens];e-value=5.1e-09	28.8259	NaN	NaN		15	15	15	18.5	18.5	18.5	102.72	0	323.31	475840000	38
			EUGR68407>Yoshida>Q:	EUGR68407>Yoshida>Q:	EUGR68407>Yoshida>Q: CUG06383.1 zinc finger protein, putative [Bodo saltans];e-value=2.4e-05	28.8968	NaN	NaN		1	1	1	12	12	12	16.207	0.0089606	5.8398	499820000	1
			EUGR30895>ONeill>Q:;EUGR02113>EG_transcript_5248>Q:	EUGR30895>ONeill>Q:;EUGR02113>EG_transcript_5248>Q:	EUGR30895>ONeill>Q: no homologue found;EUGR02113>EG_transcript_5248>Q: VEG46921.1 putative adenylate/guanylate cyclase [Mycolicibacterium chitae];e-value=3.1e-06	29.6721	NaN	NaN		1	1	1	5.1	5.1	5.1	21.279	0.0058252	5.977	1530400000	6
			EUGR00094>EG_transcript_155>ANV:	EUGR00094>EG_transcript_155>ANV:	EUGR00094>EG_transcript_155>ANV: ABC transporter>Q: XP_013757381.1 ABC transporter [Thecamonas trahens ATCC 50062]<>KNC49900.1 ABC transporter [Thecamonas trahens ATCC 50062];e-value=4.2e-142	29.8781	NaN	NaN		1	1	1	0.8	0.8	0.8	201.47	0	31.788	1455200000	18
			EUGR45219>ONeill>Q:	EUGR45219>ONeill>Q:	EUGR45219>ONeill>Q: WP_158285924.1 MULTISPECIES: response regulator [unclassified Caulobacter];e-value=9.5e-20	30.4475	NaN	NaN		1	1	1	7	7	7	24.299	0	9.388	1464200000	1
			EUGR09353>EG_transcript_37585>Q:	EUGR09353>EG_transcript_37585>Q:	EUGR09353>EG_transcript_37585>Q: OEU22037.1 hypothetical protein FRACYDRAFT_232192 [Fragilariopsis cylindrus CCMP1102];e-value=7.7e-16	NaN	35.1273	NaN		1	1	1	11.3	11.3	11.3	13.928	0	6.6153	78442000000	2
			EUGR10320>EG_transcript_44089>Q:	EUGR10320>EG_transcript_44089>Q:	EUGR10320>EG_transcript_44089>Q: no homologue found	NaN	26.1323	NaN		1	1	1	9.6	9.6	9.6	11.399	0.0091912	5.8739	156590000	0
			EUGR24756>ONeill>Q:	EUGR24756>ONeill>Q:	EUGR24756>ONeill>Q: GAY06002.1 malate dehydrogenase, NAD-dependent [Pythium insidiosum];e-value=2.4e-120	NaN	24.8259	NaN		1	1	1	4.1	4.1	4.1	36.034	0.0089767	5.8406	29739000	1
			EUGR54663>Yoshida>Q:	EUGR54663>Yoshida>Q:	EUGR54663>Yoshida>Q: no homologue found	NaN	23.8659	NaN		1	1	1	3.6	3.6	3.6	51.149	0.0093809	5.9114	15288000	0
			EUGR43443>ONeill>Q:	EUGR43443>ONeill>Q:	EUGR43443>ONeill>Q: XP_002504544.1 predicted protein [Micromonas commoda]<>ACO65802.1 predicted protein [Micromonas commoda];e-value=2.2e-42	NaN	23.0162	NaN		1	1	1	5.6	5.6	5.6	17.641	0.0058708	5.9893	15137000	2
			EUGR53178>Yoshida>Q:	EUGR53178>Yoshida>Q:	EUGR53178>Yoshida>Q: XP_001419886.1 predicted protein [Ostreococcus lucimarinus CCE9901]<>ABO98179.1 predicted protein [Ostreococcus lucimarinus CCE9901];e-value=1.7e-103	NaN	21.1449	NaN		5	5	5	9.1	9.1	9.1	86.653	0	37.709	7093900	7
			EUGR22526>ONeill>Q:	EUGR22526>ONeill>Q:	EUGR22526>ONeill>Q: no homologue found	NaN	22.0861	NaN		1	1	1	1.1	1.1	1.1	261.13	0.0089928	5.8476	4452300	1
			EUGR55251>Yoshida>Q:	EUGR55251>Yoshida>Q:	EUGR55251>Yoshida>Q: no homologue found	NaN	19.6581	NaN		1	1	1	17.7	17.7	17.7	20.856	0.0042194	6.1188	2203300	2
			EUGR50078>Yoshida>Q:	EUGR50078>Yoshida>Q:	EUGR50078>Yoshida>Q: GAX24212.1 ATP-binding cassette, subfamily B (MDR/TAP), member 9 [Fistulifera solaris];e-value=3.1e-09	NaN	20.2738	NaN		2	2	2	13.2	13.2	13.2	37.391	0	16.347	1267700	4
