# Supplementary material for: Visualisation of Euglena gracilis organelles and cytoskeleton using expansion microscopy
Source: Life Sci Alliance. 2025 Feb 7;8(4):e202403110. doi: 10.26508/lsa.202403110 (PMC11806349; doi:10.26508/lsa.202403110)
Supplement: Supplementary file 9 [file LSA-2024-03110_TableS7.xlsx]

## Sheet: Overview
Supplementary File 1
Measurements used for the publication with graphs
Table S1	Pellicle expansion	Raw data from measurements of pellicle microtubules distances used for the calculation of expansion factor
Table S2	Axoneme expansion	Raw data from measurements of axoneme widths used for the calculation of expansion factor
Table S3	Gel expansion	Data used for the calculation of gel expansion factor
Table S4	Evenness of expansion	Aspect ratios between the major and minor axis of ellipses fitted into the perpendicular sections of microtubules in the transition zone of the anterior flagellum used for determination the evenness of expansion
Table S5	Relative volumes of organelles	Relative volumes of mitochondria and chloroplasts measured in individual cells
Confirmation of antibodies used in the publication
Table S6	β-ATPase antibody	Western blot of a anti-β-ATPase antibody and results of co-immunoprecipitation
Table S7	Rubisco activase antibody	Western blot of an anti-Rubisco activase antibody and results of co-immunoprecipitation

## Sheet: Table S7
Rubisco activase (RCA) antibody
			Protein identification			Quantification				Difference	Foldchange	Identification parameters
			T: Majority protein IDs	T: Protein IDs	T: Fasta headers	NC1	NC2	RCA1	RCA2			N: Peptides	N: Razor + unique peptides	N: Unique peptides	N: Sequence coverage [%]	N: Unique + razor sequence coverage [%]	N: Unique sequence coverage [%]	N: Mol. weight [kDa]	N: Q-value	N: Score	N: Intensity	N: MS/MS count
Western blot			EUGR24903>ONeill>Q:	EUGR24903>ONeill>Q:;EUGR11976>EG_transcript_59403>Q:	EUGR24903>ONeill>Q: AMM43139.1 ribulose-1,5-bisphosphate carboxylase/oxygenase activase [Euglena longa];e-value=1.8e-209	NaN	18.4946	30.6955	33.0874	13.3969	10785.8	29	29	29	61.8	61.8	61.8	53.348	0	323.31	10869000000	137
	1:5000		EUGR38635>ONeill>Q:	EUGR38635>ONeill>Q:	EUGR38635>ONeill>Q: ADJ93799.1 chloroplast photosystem II protein M precursor, partial [Euglena gracilis];e-value=1.8e-45	16.6164	NaN	NaN	20.5315	3.9151	15.0856	1	1	1	7.9	7.9	7.9	25.154	0	51.368	1616100	1
			EUGR55518>Yoshida>Q:;EUGR63520>Yoshida>Q:;EUGR31203>ONeill>Q:;EUGR05659>EG_transcript_19306>ANV:;EUGR55517>Yoshida>Q:	EUGR55518>Yoshida>Q:;EUGR63520>Yoshida>Q:;EUGR31203>ONeill>Q:;EUGR05659>EG_transcript_19306>ANV:;EUGR55517>Yoshida>Q:;EUGR55526>Yoshida>Q:;EUGR63519>Yoshida>Q:;EUGR07439>EG_transcript_27290>Q:;EUGR33693>ONeill>Q:;EUGR04967>EG_transcript_16331>ANV:;EUGR04882>EG_transcript_16010>ANV:	EUGR55518>Yoshida>Q: CAA43633.1 light harvesting chlorophyll a /b binding protein of PSII, partial [Euglena gracilis];e-value=1.3e-231;EUGR63520>Yoshida>Q: CAA43633.1 light harvesting chlorophyll a /b binding protein of PSII, partial [Euglena gracilis];e	18.0222	NaN	21.1491	22.5392	3.82195	14.1424	4	4	2	9.4	9.4	3.6	66.912	0	96.46	8686800	5
			EUGR18707>ONeill>Q:	EUGR18707>ONeill>Q:	EUGR18707>ONeill>Q: XP_020183629.1 DEAD-box ATP-dependent RNA helicase 15-like isoform X1 [Aegilops tauschii subsp. tauschii]<>XP_020183630.1 DEAD-box ATP-dependent RNA helicase 15-like isoform X1 [Aegilops tauschii subsp. tauschii];e-value=3.9e-155	16.4167	NaN	NaN	19.5854	3.1687	8.99236	1	1	1	2.8	2.8	2.8	49.752	0	32.37	874160	2
			EUGR00758>ONeill>Q:	EUGR00758>ONeill>Q:	EUGR00758>ONeill>Q: NP_041900.1 elongation factor Tu [Euglena gracilis]<>P02991.1 RecName: Full=Elongation factor Tu, chloroplastic;Short=EF-Tu [Euglena gracilis]<>AKL82354.1 translation elongation factor EF-Tu [Euglena gracilis var. bacillaris]<>CAA24925	18.4552	NaN	NaN	20.8785	2.4233	5.36397	4	4	4	13.4	13.4	13.4	45.062	0	66.829	2287200	4
			EUGR45770>Yoshida>Q:	EUGR45770>Yoshida>Q:	EUGR45770>Yoshida>Q: KAA8493978.1 Adenylate kinase 8 [Porphyridium purpureum];e-value=1.4e-56	18.871	NaN	NaN	21.2705	2.3995	5.2762	3	3	3	19	19	19	27.45	0	17.883	3009000	3
			EUGR67528>Yoshida>Q:	EUGR67528>Yoshida>Q:	EUGR67528>Yoshida>Q: KNH05733.1 large subunit ribosomal protein L38e [Perkinsela sp. CCAP 1560/4];e-value=4.2e-18	21.7676	18.3212	NaN	21.9293	1.8849	3.69327	3	3	3	34.1	34.1	34.1	9.4533	0	40.694	15742000	7
			EUGR47021>Yoshida>Q:	EUGR47021>Yoshida>Q:;EUGR06834>EG_transcript_24371>Q:;EUGR67483>Yoshida>Q:	EUGR47021>Yoshida>Q: AAC99646.1 actin [Euglena gracilis];e-value=8.4e-218	19.5691	NaN	18.6485	23.7397	1.625	3.08442	6	6	6	25.3	25.3	25.3	43.312	0	45.745	23503000	12
			EUGR17762>ONeill>Q:;EUGR62616>Yoshida>Q:	EUGR17762>ONeill>Q:;EUGR62616>Yoshida>Q:;EUGR64861>Yoshida>Q:;EUGR05570>EG_transcript_18855>Q:;EUGR62617>Yoshida>Q:;EUGR62618>Yoshida>Q:	EUGR17762>ONeill>Q: ACO50110.1 elongation factor 1 alpha [Euglena gracilis];e-value=4.6e-258;EUGR62616>Yoshida>Q: XP_015058086.1 elongation factor 1-alpha-like [Solanum pennellii];e-value=8.0e-257	22.6182	17.3018	20.3746	22.4242	1.4394	2.71208	5	5	5	10.4	10.4	10.4	52.93	0	57.94	15337000	9
			EUGR14031>ONeill>Q:;EUGR06203>EG_transcript_21676>Q:	EUGR14031>ONeill>Q:;EUGR06203>EG_transcript_21676>Q:	EUGR14031>ONeill>Q: ACI12882.1 NAD-dependent alcohol dehydrogenase [Euglena gracilis];e-value=2.8e-200;EUGR06203>EG_transcript_21676>Q: ACI12882.1 NAD-dependent alcohol dehydrogenase [Euglena gracilis];e-value=2.4e-119	20.3576	NaN	NaN	21.6246	1.267	2.40661	3	3	3	11.7	11.7	11.7	43.061	0	48.372	4576800	3
			EUGR60513>Yoshida>Q:	EUGR60513>Yoshida>Q:	EUGR60513>Yoshida>Q: XP_015658430.1 putative Ribosomal protein L24 [Leptomonas pyrrhocoris]<>XP_015658431.1 putative Ribosomal protein L24 [Leptomonas pyrrhocoris]<>XP_015658435.1 putative Ribosomal protein L24 [Leptomonas pyrrhocoris]<>XP_015658436.1 puta	18.9204	NaN	NaN	20.153	1.2326	2.3499	1	1	1	7.8	7.8	7.8	20.305	0	22.033	2275900	3
			EUGR16621>ONeill>Q:	EUGR16621>ONeill>Q:	EUGR16621>ONeill>Q: XP_005538464.1 WNK-like protein kinase [Cyanidioschyzon merolae strain 10D]<>BAM82428.1 WNK-like protein kinase [Cyanidioschyzon merolae strain 10D];e-value=6.1e-38	25.6982	29.5018	27.8154	28.9599	0.78765	1.72626	1	1	1	2.7	2.7	2.7	74.902	0	6.0863	2701200000	17
			EUGR43699>ONeill>Q:	EUGR43699>ONeill>Q:;EUGR12754>EG_transcript_68292>Q:;EUGR59593>Yoshida>Q:;EUGR59662>Yoshida>Q:	EUGR43699>ONeill>Q: AAK37834.1 beta-tubulin [Euglena gracilis]<>AAK37836.1 beta-tubulin [Euglena gracilis]<>AAK37837.1 beta-tubulin [Euglena gracilis]<>AAK37838.1 beta-tubulin [Euglena gracilis];e-value=1.4e-259	23.0179	18.2551	21.7505	21.0504	0.76395	1.69813	7	7	7	26.2	26.2	26.2	51.257	0	323.31	28866000	18
			EUGR10866>EG_transcript_48568>Q:;EUGR10055>EG_transcript_42216>Q:;EUGR08467>EG_transcript_32527>Q:	EUGR10866>EG_transcript_48568>Q:;EUGR10055>EG_transcript_42216>Q:;EUGR08467>EG_transcript_32527>Q:	EUGR10866>EG_transcript_48568>Q: no homologue found;EUGR10055>EG_transcript_42216>Q: no homologue found;EUGR08467>EG_transcript_32527>Q: no homologue found	18.1552	NaN	NaN	18.5938	0.4386	1.35529	1	1	1	12	12	12	11.409	0	22.882	687540	2
			EUGR13546>ONeill>Q:	EUGR13546>ONeill>Q:;EUGR52342>Yoshida>Q:	EUGR13546>ONeill>Q: WP_137388377.1 molecular chaperone DnaK [Rhodoligotrophos sp. lm1];e-value=7.0e-233	21.4392	22.7975	NaN	21.9495	-0.16885	-1.12416	5	5	5	9.9	9.9	9.9	71.373	0	323.31	14184000	7
			EUGR62017>Yoshida>Q:	EUGR62017>Yoshida>Q:	EUGR62017>Yoshida>Q: no homologue found	18.8224	NaN	NaN	18.3956	-0.4268	-1.34425	3	3	3	13.5	13.5	13.5	26.246	0	29.9	808420	4
			EUGR31387>ONeill>Q:	EUGR31387>ONeill>Q:	EUGR31387>ONeill>Q: MBT58694.1 ketol-acid reductoisomerase [Acidiferrobacteraceae bacterium];e-value=1.7e-143	19.9203	NaN	NaN	19.3394	-0.5809	-1.49578	2	2	2	5.3	5.3	5.3	41.747	0	11.978	1655600	3
			EUGR44989>ONeill>Q:	EUGR44989>ONeill>Q:	EUGR44989>ONeill>Q: ORY99218.1 profilin [Syncephalastrum racemosum];e-value=4.3e-28	20.8661	NaN	NaN	20.1492	-0.7169	-1.64365	3	3	3	25.7	25.7	25.7	14.714	0	28.343	3074000	4
			EUGR19373>ONeill>Q:	EUGR19373>ONeill>Q:	EUGR19373>ONeill>Q: XP_022214154.1 eukaryotic translation initiation factor 5A-like [Drosophila obscura]<>XP_022214155.1 eukaryotic translation initiation factor 5A-like [Drosophila obscura];e-value=4.6e-48	20.7685	NaN	NaN	19.8172	-0.9513	-1.93361	2	2	2	18.5	18.5	18.5	18.25	0	12.206	2710100	3
			EUGR28541>ONeill>Q:	EUGR28541>ONeill>Q:	EUGR28541>ONeill>Q: AAK37831.1 alpha-tubulin [Euglena gracilis]<>AAK37832.1 alpha-tubulin [Euglena gracilis]<>AAK37833.1 alpha-tubulin [Euglena gracilis]<>AAK37835.1 alpha-tubulin [Euglena gracilis];e-value=3.0e-262	22.8553	NaN	19.8516	22.9461	-1.45645	-2.74432	8	8	8	26.9	26.9	26.9	51.346	0	96.564	21850000	14
			EUGR02319>EG_transcript_5941>Q:	EUGR02319>EG_transcript_5941>Q:	EUGR02319>EG_transcript_5941>Q: ABR16163.1 unknown [Picea sitchensis];e-value=7.5e-190	20.7398	NaN	NaN	19.2188	-1.521	-2.8699	3	3	3	10.9	10.9	10.9	44.765	0	164.28	2361300	4
			EUGR22410>ONeill>Q:	EUGR22410>ONeill>Q:	EUGR22410>ONeill>Q: CUF90321.1 60S ribosomal protein L22, putative [Bodo saltans]<>CUF90429.1 60S ribosomal protein L22, putative [Bodo saltans]<>CUG72527.1 60S ribosomal protein L22, putative [Bodo saltans];e-value=5.8e-26	22.1506	22.1778	NaN	19.6614	-2.5028	-5.66784	5	5	5	30.4	30.4	30.4	21.777	0	323.31	11940000	9
			EUGR30434>ONeill>Q:	EUGR30434>ONeill>Q:	EUGR30434>ONeill>Q: no homologue found	NaN	NaN	NaN	NaN	NaN		1	1	1	4.4	4.4	4.4	44.362	0.0063291	5.9901	568530000	2
			EUGR20172>ONeill>Q:	EUGR20172>ONeill>Q:	EUGR20172>ONeill>Q: no homologue found	NaN	NaN	NaN	NaN	NaN		1	1	1	3	3	3	27.568	0	6.3711	70288000	1
			EUGR13497>ONeill>Q:	EUGR13497>ONeill>Q:	EUGR13497>ONeill>Q: no homologue found	NaN	NaN	NaN	25.0893	NaN		1	1	1	31.3	31.3	31.3	13.58	0	20.521	64651000	6
			EUGR33375>ONeill>Q:	EUGR33375>ONeill>Q:	EUGR33375>ONeill>Q: PRW60543.1 Peptidyl-prolyl cis-trans chloroplastic [Chlorella sorokiniana];e-value=9.4e-103	NaN	NaN	25.4062	NaN	NaN		1	1	1	2.6	2.6	2.6	57.673	0	6.919	44467000	1
			EUGR20900>ONeill>Q:	EUGR20900>ONeill>Q:	EUGR20900>ONeill>Q: PMD33374.1 glycosyltransferase family 61 protein [Hyaloscypha variabilis F];e-value=8.7e-05	NaN	NaN	NaN	24.684	NaN		1	1	1	3.1	3.1	3.1	55.925	0	6.1997	37167000	3
			EUGR32673>ONeill>Q:	EUGR32673>ONeill>Q:	EUGR32673>ONeill>Q: no homologue found	21.9814	23.6913	NaN	NaN	NaN		1	1	1	1.4	1.4	1.4	55.866	0	27.031	35919000	4
			EUGR44395>ONeill>Q:;EUGR05126>EG_transcript_16956>Q:	EUGR44395>ONeill>Q:;EUGR05126>EG_transcript_16956>Q:	EUGR44395>ONeill>Q: no homologue found;EUGR05126>EG_transcript_16956>Q: no homologue found	NaN	NaN	NaN	24.4036	NaN		2	2	2	20.4	20.4	20.4	18.905	0	93.01	30425000	5
			EUGR49251>Yoshida>Q:;EUGR43909>ONeill>Q:	EUGR49251>Yoshida>Q:;EUGR43909>ONeill>Q:	EUGR49251>Yoshida>Q: OLP95149.1 Protein NLRC3 [Symbiodinium microadriaticum];e-value=1.1e-17;EUGR43909>ONeill>Q: OLP95146.1 Protein NLRC3 [Symbiodinium microadriaticum];e-value=2.9e-22	NaN	NaN	NaN	24.2263	NaN		4	4	4	29.6	29.6	29.6	17.351	0	186.15	19626000	4
			EUGR32843>ONeill>Q:	EUGR32843>ONeill>Q:	EUGR32843>ONeill>Q: HBU00828.1 radical SAM protein [Thermotoga naphthophila];e-value=3.0e-46	NaN	NaN	NaN	23.2033	NaN		1	1	1	3.3	3.3	3.3	35.66	0	6.2324	18834000	2
			EUGR07721>EG_transcript_28650>Q:	EUGR07721>EG_transcript_28650>Q:	EUGR07721>EG_transcript_28650>Q: no homologue found	NaN	NaN	NaN	NaN	NaN		1	1	1	9.7	9.7	9.7	11.247	0.006135	5.9569	13693000	2
			EUGR31272>ONeill>Q:;EUGR31271>ONeill>Q:;EUGR31275>ONeill>Q:;EUGR31274>ONeill>Q:	EUGR31272>ONeill>Q:;EUGR31271>ONeill>Q:;EUGR31275>ONeill>Q:;EUGR31274>ONeill>Q:	EUGR31272>ONeill>Q: XP_008360595.2 exocyst complex component EXO70A1-like [Malus domestica];e-value=2.4e-07;EUGR31271>ONeill>Q: XP_021774624.1 exocyst complex component EXO70A1-like [Chenopodium quinoa];e-value=6.1e-04;EUGR31275>ONeill>Q: XP_009349077.1	NaN	NaN	23.5394	NaN	NaN		1	1	1	4.4	4.4	4.4	41.344	0	6.3549	12192000	1
			EUGR04809>EG_transcript_15735>Q:;EUGR50506>Yoshida>Q:;EUGR16772>ONeill>Q:	EUGR04809>EG_transcript_15735>Q:;EUGR50506>Yoshida>Q:;EUGR16772>ONeill>Q:	EUGR04809>EG_transcript_15735>Q: BAO53979.1 peroxiredoxin [Euglena gracilis];e-value=1.6e-94;EUGR50506>Yoshida>Q: BAO53979.1 peroxiredoxin [Euglena gracilis];e-value=1.3e-94;EUGR16772>ONeill>Q: BAO53979.1 peroxiredoxin [Euglena gracilis];e-value=7.1e-10	NaN	NaN	NaN	23.1331	NaN		2	2	2	18.1	18.1	18.1	21.027	0	12.207	9199500	3
			EUGR25085>ONeill>Q:	EUGR25085>ONeill>Q:	EUGR25085>ONeill>Q: BAU61572.1 heat shock protein 70B [Gonium pectorale];e-value=2.7e-247	NaN	NaN	NaN	23.0509	NaN		4	4	4	8.7	8.7	8.7	83.519	0	30.314	8689600	5
			EUGR60326>Yoshida>Q:	EUGR60326>Yoshida>Q:	EUGR60326>Yoshida>Q: no homologue found	NaN	NaN	NaN	NaN	NaN		1	1	1	8.4	8.4	8.4	24.045	0	6.2756	8498800	1
			EUGR28578>ONeill>Q:	EUGR28578>ONeill>Q:	EUGR28578>ONeill>Q: WP_086794169.1 MULTISPECIES: electron transfer flavoprotein subunit alpha [unclassified Pseudomonas]<>PMQ14401.1 Electron transfer flavoprotein subunit alpha [Pseudomonas sp. AD21]<>PTT33509.1 electron transfer flavoprotein subunit alph	22.9056	NaN	NaN	NaN	NaN		5	5	5	28.1	28.1	28.1	33.135	0	236.92	7857100	6
			EUGR14739>ONeill>Q:	EUGR14739>ONeill>Q:;EUGR56970>Yoshida>Q:	EUGR14739>ONeill>Q: OLQ04280.1 Spondin-1 [Symbiodinium microadriaticum];e-value=7.4e-10	NaN	NaN	NaN	22.144	NaN		7	7	6	12.3	12.3	9.6	98.04	0	235.28	7786900	7
			EUGR00472>EG_transcript_902>Q:	EUGR00472>EG_transcript_902>Q:	EUGR00472>EG_transcript_902>Q: EXX69168.1 Asc1p [Rhizophagus irregularis DAOM 197198w];e-value=1.4e-48	NaN	NaN	NaN	NaN	NaN		1	1	1	1.1	1.1	1.1	81.699	0.0060606	5.9346	7192200	1
			EUGR27458>ONeill>Q:	EUGR27458>ONeill>Q:	EUGR27458>ONeill>Q: CAA65238.1 heat shock protein 60, partial [Euglena gracilis];e-value=2.1e-188	NaN	NaN	NaN	22.3824	NaN		2	2	2	5.6	5.6	5.6	62.695	0	17.486	5467400	3
			EUGR37709>ONeill>Q:	EUGR37709>ONeill>Q:	EUGR37709>ONeill>Q: no homologue found	NaN	NaN	NaN	NaN	NaN		1	1	1	2.4	2.4	2.4	35.417	0	6.077	4331000	1
			EUGR01281>EG_transcript_2778>MCF:	EUGR01281>EG_transcript_2778>MCF:	EUGR01281>EG_transcript_2778>MCF: HSP70;e-value=1.13E-91>Q: XP_015797521.1 PREDICTED: heat shock 70 kDa protein 1 [Nothobranchius furzeri];e-value=2.9e-89	NaN	NaN	NaN	NaN	NaN		1	1	1	1.9	1.9	1.9	82.783	0	15.948	4126400	1
			EUGR55524>Yoshida>Q:;EUGR55527>Yoshida>Q:;EUGR02657>EG_transcript_7055>ANV:	EUGR55524>Yoshida>Q:;EUGR55527>Yoshida>Q:;EUGR02657>EG_transcript_7055>ANV:	EUGR55524>Yoshida>Q: DAA05885.1 TPA_inf: chloroplast light-harvesting complex II protein precursor Lhcbm5, partial [Euglena gracilis];e-value=7.3e-199;EUGR55527>Yoshida>Q: DAA05885.1 TPA_inf: chloroplast light-harvesting complex II protein precursor Lhcbm	NaN	NaN	NaN	21.93	NaN		4	2	1	17.2	8.5	3.1	45.408	0	68.645	3995600	3
			EUGR20430>ONeill>Q:	EUGR20430>ONeill>Q:	EUGR20430>ONeill>Q: XP_002286876.1 predicted protein, partial [Thalassiosira pseudonana CCMP1335]<>EED96517.1 predicted protein, partial [Thalassiosira pseudonana CCMP1335];e-value=2.8e-36	NaN	NaN	NaN	21.7025	NaN		4	4	4	11.7	11.7	11.7	61.839	0	75.685	3412800	4
			EUGR51452>Yoshida>Q:	EUGR51452>Yoshida>Q:	EUGR51452>Yoshida>Q: KNH08151.1 mitochondrial ADP/ATP translocase [Perkinsela sp. CCAP 1560/4];e-value=2.1e-126	21.6023	NaN	NaN	NaN	NaN		5	5	5	16	16	16	34.959	0	38.539	3183800	5
			EUGR21598>ONeill>Q:	EUGR21598>ONeill>Q:	EUGR21598>ONeill>Q: 6TDY_A Chain A, ATP synthase subunit alpha [Euglena gracilis]<>6TDY_B Chain B, ATP synthase subunit alpha [Euglena gracilis]<>6TDY_C Chain C, ATP synthase subunit alpha [Euglena gracilis]<>6TDZ_A Chain A, subunit alpha [Euglena gracilis	NaN	NaN	NaN	21.5287	NaN		3	3	3	6.4	6.4	6.4	66.868	0	20.234	3025500	2
			EUGR45946>Yoshida>Q:	EUGR45946>Yoshida>Q:	EUGR45946>Yoshida>Q: no homologue found	NaN	NaN	NaN	20.9594	NaN		1	1	1	15.6	15.6	15.6	13.854	0	7.281	2933400	2
			EUGR45349>ONeill>Q:;EUGR38915>ONeill>Q:;EUGR01607>EG_transcript_3655>MCF:;EUGR67559>Yoshida>Q:	EUGR45349>ONeill>Q:;EUGR38915>ONeill>Q:;EUGR01607>EG_transcript_3655>MCF:;EUGR67559>Yoshida>Q:	EUGR45349>ONeill>Q: PWU86083.1 putative heat shock protein 70 (hsp70) [Trypanosoma cruzi];e-value=2.3e-292;EUGR38915>ONeill>Q: XP_029232574.1 70 kDa heat shock protein [Trypanosoma conorhini]<>RNF27368.1 70 kDa heat shock protein [Trypanosoma conorhini];	NaN	NaN	NaN	21.4717	NaN		2	2	2	4.2	4.2	4.2	72.641	0	13.418	2908300	2
			EUGR09699>EG_transcript_39742>Q:	EUGR09699>EG_transcript_39742>Q:	EUGR09699>EG_transcript_39742>Q: XP_004333472.1 RNA-directed RNA polymerase [Acanthamoeba castellanii str. Neff]<>ELR11459.1 RNA-directed RNA polymerase [Acanthamoeba castellanii str. Neff];e-value=1.1e-06	NaN	NaN	NaN	21.3214	NaN		1	1	1	22.5	22.5	22.5	16.015	0	100.04	2620400	1
			EUGR25812>ONeill>Q:	EUGR25812>ONeill>Q:	EUGR25812>ONeill>Q: no homologue found	NaN	21.1107	NaN	NaN	NaN		1	1	1	5.1	5.1	5.1	74.32	0	6.0723	2264400	0
			EUGR59724>Yoshida>Q:	EUGR59724>Yoshida>Q:	EUGR59724>Yoshida>Q: no homologue found	NaN	NaN	21.0369	NaN	NaN		1	1	1	16	16	16	9.1069	0.0060976	5.9444	2151500	1
			EUGR22761>ONeill>Q:	EUGR22761>ONeill>Q:	EUGR22761>ONeill>Q: CUG92252.1 protein kinase, putative [Bodo saltans];e-value=1.1e-38	NaN	NaN	NaN	NaN	NaN		1	1	1	2.1	2.1	2.1	51.398	0.0062112	5.9801	1999000	1
			EUGR13704>ONeill>Q:	EUGR13704>ONeill>Q:	EUGR13704>ONeill>Q: XP_004339621.1 protein synthetase, putative [Acanthamoeba castellanii str. Neff]<>ELR17608.1 protein synthetase, putative [Acanthamoeba castellanii str. Neff];e-value=7.5e-271	NaN	NaN	NaN	NaN	NaN		5	5	5	4.8	4.8	4.8	141.13	0	30.558	1996400	5
			EUGR24098>ONeill>Q:	EUGR24098>ONeill>Q:	EUGR24098>ONeill>Q: no homologue found	20.9246	NaN	NaN	NaN	NaN		1	1	1	4.7	4.7	4.7	29.693	0	6.5506	1990400	1
			EUGR50926>Yoshida>Q:	EUGR50926>Yoshida>Q:;EUGR00379>EG_transcript_715>Q:	EUGR50926>Yoshida>Q: BAC06572.1 malate synthase-isocitrate lyase [Euglena gracilis];e-value=0.0e+00	20.8372	NaN	NaN	NaN	NaN		6	6	6	7.2	7.2	7.2	130.03	0	135.71	1873400	6
			EUGR57510>Yoshida>Q:;EUGR23830>ONeill>Q:;EUGR62857>Yoshida>Q:;EUGR64546>Yoshida>Q:;EUGR39901>ONeill>Q:;EUGR39904>ONeill>Q:;EUGR00054>EG_transcript_74>Q:	EUGR57510>Yoshida>Q:;EUGR23830>ONeill>Q:;EUGR62857>Yoshida>Q:;EUGR64546>Yoshida>Q:;EUGR39901>ONeill>Q:;EUGR39904>ONeill>Q:;EUGR00054>EG_transcript_74>Q:	EUGR57510>Yoshida>Q: CUG87914.1 dynein heavy chain, putative [Bodo saltans];e-value=0.0e+00;EUGR23830>ONeill>Q: EKF29981.1 dynein heavy chain, putative [Trypanosoma cruzi marinkellei];e-value=6.7e-117;EUGR62857>Yoshida>Q: XP_027057728.1 cytoplasmic dynei	NaN	NaN	NaN	NaN	NaN		2	2	2	1.6	1.6	1.6	192.16	0	12.03	1832900	0
			EUGR64026>Yoshida>Q:;EUGR31021>ONeill>Q:;EUGR31020>ONeill>Q:	EUGR64026>Yoshida>Q:;EUGR31021>ONeill>Q:;EUGR31020>ONeill>Q:	EUGR64026>Yoshida>Q: EWM22149.1 membrane-associated 30 kda protein [Nannochloropsis gaditana];e-value=2.7e-49;EUGR31021>ONeill>Q: EWM22149.1 membrane-associated 30 kda protein [Nannochloropsis gaditana];e-value=7.6e-52;EUGR31020>ONeill>Q: EWM22149.1 memb	NaN	NaN	NaN	NaN	NaN		1	1	1	4	4	4	43.952	0	6.0317	1797900	1
			EUGR08615>EG_transcript_33313>MCF:	EUGR08615>EG_transcript_33313>MCF:	EUGR08615>EG_transcript_33313>MCF: cytoplasm protein;e-value=3.36E-23>Q: RPD67170.1 translationally controlled tumor-associated [Lentinus tigrinus ALCF2SS1-6]<>RPD81111.1 translationally controlled tumor-associated [Lentinus tigrinus ALCF2SS1-7];e-value	20.7136	NaN	NaN	NaN	NaN		2	2	2	16.2	16.2	16.2	19.194	0	16.566	1719500	2
			EUGR53279>Yoshida>Q:	EUGR53279>Yoshida>Q:	EUGR53279>Yoshida>Q: no homologue found	NaN	NaN	20.6539	NaN	NaN		1	1	1	1.4	1.4	1.4	59.221	0	6.2678	1649900	1
			EUGR03948>EG_transcript_12168>Q:	EUGR03948>EG_transcript_12168>Q:	EUGR03948>EG_transcript_12168>Q: no homologue found	NaN	20.5785	NaN	NaN	NaN		1	1	1	5.2	5.2	5.2	44.853	0	6.2791	1565800	1
			EUGR42898>ONeill>Q:;EUGR05302>EG_transcript_17719>ANV:	EUGR42898>ONeill>Q:;EUGR05302>EG_transcript_17719>ANV:	EUGR42898>ONeill>Q: OLP92008.1 Tankyrase [Symbiodinium microadriaticum];e-value=1.2e-50;EUGR05302>EG_transcript_17719>ANV: HHPred: unannotated hypothetical protein, probably non-membrane>Q: OLP92008.1 Tankyrase [Symbiodinium microadriaticum];e-value=4.2e	20.5778	NaN	NaN	NaN	NaN		4	4	4	18.7	18.7	18.7	29.871	0	107.76	1565100	4
			EUGR56524>Yoshida>Q:	EUGR56524>Yoshida>Q:	EUGR56524>Yoshida>Q: XP_001693780.1 predicted protein [Chlamydomonas reinhardtii];e-value=1.6e-43	NaN	NaN	NaN	NaN	NaN		1	1	1	1.4	1.4	1.4	124.74	0	6.5082	1508000	1
			EUGR00575>EG_transcript_1125>Q:	EUGR00575>EG_transcript_1125>Q:;EUGR56969>Yoshida>Q:	EUGR00575>EG_transcript_1125>Q: XP_031677705.1 vegetative cell wall protein gp1-like [Oncorhynchus kisutch];e-value=6.0e-15	NaN	NaN	NaN	20.4321	NaN		3	2	2	7	4.4	4.4	99.438	0	101.04	1414700	2
			EUGR22688>ONeill>Q:	EUGR22688>ONeill>Q:	EUGR22688>ONeill>Q: XP_001464879.1 putative 60S ribosomal protein L10a [Leishmania infantum JPCM5]<>XP_001469639.1 putative 60S ribosomal protein L10a [Leishmania infantum JPCM5]<>AYU77991.1 60S ribosomal protein L10a, putative [Leishmania donovani]<>SUZ40	NaN	NaN	NaN	NaN	NaN		1	1	1	8.4	8.4	8.4	26.771	0	11.919	1229800	1
			EUGR03213>EG_transcript_9152>Q:	EUGR03213>EG_transcript_9152>Q:	EUGR03213>EG_transcript_9152>Q: CUG92255.1 leucine-rich repeat protein, putative [Bodo saltans];e-value=1.8e-39	18.3702	19.6134	NaN	NaN	NaN		1	1	1	2.2	2.2	2.2	55.27	0	6.6475	1140900	2
			EUGR49268>Yoshida>Q:	EUGR49268>Yoshida>Q:	EUGR49268>Yoshida>Q: no homologue found	NaN	NaN	NaN	NaN	NaN		1	1	1	4.6	4.6	4.6	40.188	0	6.2198	1090400	0
			EUGR46524>Yoshida>Q:	EUGR46524>Yoshida>Q:	EUGR46524>Yoshida>Q: WP_119340961.1 OsmC family protein [Meiothermus hypogaeus]<>RIH77974.1 Peroxiredoxin OsmC [Meiothermus hypogaeus]<>GEM84279.1 peroxiredoxin [Meiothermus hypogaeus NBRC 106114];e-value=8.5e-34	20.0433	NaN	NaN	NaN	NaN		1	1	1	8.9	8.9	8.9	17.758	0	74.061	1080500	1
			EUGR63371>Yoshida>Q:;EUGR33542>ONeill>Q:;EUGR11641>EG_transcript_55969>Q:;EUGR48051>Yoshida>Q:;EUGR06037>EG_transcript_20917>Q:	EUGR63371>Yoshida>Q:;EUGR33542>ONeill>Q:;EUGR11641>EG_transcript_55969>Q:;EUGR48051>Yoshida>Q:;EUGR06037>EG_transcript_20917>Q:	EUGR63371>Yoshida>Q: no homologue found;EUGR33542>ONeill>Q: no homologue found;EUGR11641>EG_transcript_55969>Q: no homologue found;EUGR48051>Yoshida>Q: no homologue found;EUGR06037>EG_transcript_20917>Q: no homologue found	NaN	NaN	NaN	19.8971	NaN		1	1	1	17.6	17.6	17.6	11.012	0	6.2781	976410	1
			EUGR23664>ONeill>Q:	EUGR23664>ONeill>Q:	EUGR23664>ONeill>Q: XP_001422245.1 MC family transporter: phosphate [Ostreococcus lucimarinus CCE9901]<>ABP00562.1 MC family transporter: phosphate [Ostreococcus lucimarinus CCE9901];e-value=2.8e-118	19.8495	NaN	NaN	NaN	NaN		1	1	1	5.3	5.3	5.3	33.474	0	54.177	944680	2
			EUGR64459>Yoshida>Q:;EUGR23526>ONeill>Q:;EUGR23525>ONeill>Q:	EUGR64459>Yoshida>Q:;EUGR23526>ONeill>Q:;EUGR23525>ONeill>Q:	EUGR64459>Yoshida>Q: XP_030071628.1 carnitine O-palmitoyltransferase 1, muscle isoform isoform X1 [Microcaecilia unicolor]<>XP_030071629.1 carnitine O-palmitoyltransferase 1, muscle isoform isoform X1 [Microcaecilia unicolor];e-value=2.4e-45;EUGR23526>ONe	NaN	NaN	NaN	19.8491	NaN		1	1	1	8.4	8.4	8.4	28.209	0	7.3438	944440	1
			EUGR52878>Yoshida>Q:;EUGR52880>Yoshida>Q:;EUGR63855>Yoshida>Q:;EUGR05348>EG_transcript_17910>Q:;EUGR35346>ONeill>Q:	EUGR52878>Yoshida>Q:;EUGR52880>Yoshida>Q:;EUGR63855>Yoshida>Q:;EUGR05348>EG_transcript_17910>Q:;EUGR35346>ONeill>Q:	EUGR52878>Yoshida>Q: KOO23659.1 peptidase c14 caspase catalytic subunit p20 [Chrysochromulina tobinii];e-value=1.4e-69;EUGR52880>Yoshida>Q: GBG25901.1 DNA polymerase zeta catalytic subunit [Hondaea fermentalgiana];e-value=4.6e-68;EUGR63855>Yoshida>Q: KOO	NaN	NaN	NaN	19.8039	NaN		1	1	1	4.1	4.1	4.1	34.175	0	7.2587	915320	1
			EUGR06446>EG_transcript_22617>Q:;EUGR13139>ONeill>Q:	EUGR06446>EG_transcript_22617>Q:;EUGR13139>ONeill>Q:;EUGR38491>ONeill>Q:	EUGR06446>EG_transcript_22617>Q: TFG79387.1 rubrerythrin [Chrysiogenales bacterium];e-value=2.3e-18;EUGR13139>ONeill>Q: TFG45793.1 rubrerythrin [Candidatus Brocadiae bacterium];e-value=1.8e-25	19.7463	NaN	NaN	NaN	NaN		3	3	3	21.7	21.7	21.7	20.054	0	121.3	879490	3
			EUGR30301>ONeill>Q:	EUGR30301>ONeill>Q:	EUGR30301>ONeill>Q: XP_031555250.1 dual specificity protein kinase CLK2-like [Actinia tenebrosa];e-value=2.8e-44	19.7067	NaN	NaN	NaN	NaN		2	2	2	6.9	6.9	6.9	50.913	0	12.606	855690	2
			EUGR66722>Yoshida>Q:	EUGR66722>Yoshida>Q:	EUGR66722>Yoshida>Q: OLP80488.1 Ribonuclease P protein subunit p25-like protein [Symbiodinium microadriaticum];e-value=2.8e-30	NaN	NaN	NaN	NaN	NaN		1	1	1	8.4	8.4	8.4	32.976	0	7.6007	846960	1
			EUGR27830>ONeill>Q:	EUGR27830>ONeill>Q:	EUGR27830>ONeill>Q: no homologue found	NaN	NaN	NaN	NaN	NaN		1	1	1	2.1	2.1	2.1	41.768	0	10.219	786370	1
			EUGR45255>ONeill>Q:	EUGR45255>ONeill>Q:	EUGR45255>ONeill>Q: no homologue found	19.5489	NaN	NaN	NaN	NaN		1	1	1	11.5	11.5	11.5	20.464	0	6.3488	767000	1
			EUGR19784>ONeill>Q:	EUGR19784>ONeill>Q:	EUGR19784>ONeill>Q: no homologue found	NaN	19.5448	NaN	NaN	NaN		1	1	1	4.5	4.5	4.5	37.886	0	7.2732	764840	0
			EUGR22199>ONeill>Q:	EUGR22199>ONeill>Q:	EUGR22199>ONeill>Q: ABA01140.1 chloroplast oxygen-evolving protein 3 [Chlamydomonas incerta];e-value=9.3e-25	19.5017	NaN	NaN	NaN	NaN		2	2	2	8.3	8.3	8.3	23.474	0	12.706	742320	2
			EUGR26045>ONeill>Q:	EUGR26045>ONeill>Q:	EUGR26045>ONeill>Q: ORX44540.1 rraga protein [Piromyces finnis];e-value=3.5e-116	NaN	NaN	NaN	NaN	NaN		1	1	1	5.1	5.1	5.1	37.896	0	6.7761	699680	1
			EUGR13408>ONeill>Q:	EUGR13408>ONeill>Q:	EUGR13408>ONeill>Q: RKP24453.1 P-loop containing nucleoside triphosphate hydrolase protein, partial [Syncephalis pseudoplumigaleata];e-value=4.7e-188	NaN	NaN	NaN	19.4009	NaN		1	1	1	0.9	0.9	0.9	87.791	0	6.6711	692250	5
			EUGR30680>ONeill>Q:	EUGR30680>ONeill>Q:	EUGR30680>ONeill>Q: 6TDY_D Chain D, ATP synthase subunit beta [Euglena gracilis]<>6TDY_E Chain E, ATP synthase subunit beta [Euglena gracilis]<>6TDY_F Chain F, ATP synthase subunit beta [Euglena gracilis]<>6TDZ_D Chain D, subunit beta [Euglena gracilis]<>6	NaN	NaN	NaN	19.3649	NaN		1	1	1	3.8	3.8	3.8	56.542	0	6.1344	675160	1
			EUGR40906>ONeill>Q:	EUGR40906>ONeill>Q:	EUGR40906>ONeill>Q: NP_001279239.1 adenosylhomocysteinase [Callorhinchus milii]<>AFM90995.1 adenosylhomocysteinase [Callorhinchus milii];e-value=3.2e-197	19.2466	NaN	NaN	NaN	NaN		2	2	2	5.4	5.4	5.4	48.608	0	13.572	622040	2
			EUGR60216>Yoshida>Q:	EUGR60216>Yoshida>Q:	EUGR60216>Yoshida>Q: Q39724.1 RecName: Full=60S ribosomal protein L10 [Euglena gracilis]<>CAA63831.1 unknown [Euglena gracilis];e-value=1.1e-118	NaN	NaN	NaN	NaN	NaN		2	2	2	9.3	9.3	9.3	24.642	0	13.884	609240	2
			EUGR61549>Yoshida>Q:	EUGR61549>Yoshida>Q:	EUGR61549>Yoshida>Q: KAF0852338.1 60S large subunit ribosomal protein eL43 (rpL37A) [Andalucia godoyi];e-value=8.7e-32	19.2162	NaN	NaN	NaN	NaN		1	1	1	16.7	16.7	16.7	12.408	0	16.533	609050	1
			EUGR19531>ONeill>Q:	EUGR19531>ONeill>Q:	EUGR19531>ONeill>Q: GAX29386.1 citrate synthase [Fistulifera solaris];e-value=6.6e-185	19.1734	NaN	NaN	NaN	NaN		2	2	2	4.1	4.1	4.1	52.419	0	32.61	591260	2
			EUGR31190>ONeill>Q:	EUGR31190>ONeill>Q:	EUGR31190>ONeill>Q: CUG91948.1 succinyl-synthetase alpha subunit, putative [Bodo saltans];e-value=1.1e-124	19.0722	NaN	NaN	NaN	NaN		2	2	2	8.3	8.3	8.3	32.561	0	125.76	551180	3
			EUGR09205>EG_transcript_36724>Q:	EUGR09205>EG_transcript_36724>Q:	EUGR09205>EG_transcript_36724>Q: no homologue found	19.0124	NaN	NaN	NaN	NaN		2	2	2	24.6	24.6	24.6	12.656	0	176.47	528830	2
			EUGR40630>ONeill>Q:	EUGR40630>ONeill>Q:	EUGR40630>ONeill>Q: AAU11484.1 cytosolic phosphoglycerate kinase [Euglena gracilis];e-value=2.3e-227	18.9543	NaN	NaN	NaN	NaN		3	3	3	9.1	9.1	9.1	47.41	0	21.564	507950	3
			EUGR45028>ONeill>Q:;EUGR63720>Yoshida>Q:;EUGR45030>ONeill>Q:;EUGR45029>ONeill>Q:;EUGR02251>EG_transcript_5750>Q:;EUGR01657>EG_transcript_3780>Q:	EUGR45028>ONeill>Q:;EUGR63720>Yoshida>Q:;EUGR45030>ONeill>Q:;EUGR45029>ONeill>Q:;EUGR02251>EG_transcript_5750>Q:;EUGR01657>EG_transcript_3780>Q:	EUGR45028>ONeill>Q: HAZ49092.1 betaine-aldehyde dehydrogenase [Cyanobacteria bacterium UBA11371];e-value=3.9e-160;EUGR63720>Yoshida>Q: WP_006098251.1 aldehyde dehydrogenase family protein [Coleofasciculus chthonoplastes]<>EDX78774.1 aldehyde dehydrogenase	18.934	NaN	NaN	NaN	NaN		2	2	2	5.7	5.7	5.7	61.269	0	12.03	500840	3
			EUGR17348>ONeill>Q:	EUGR17348>ONeill>Q:;EUGR20811>ONeill>Q:;EUGR01461>EG_transcript_3254>ANV:	EUGR17348>ONeill>Q: XP_002948463.1 acetyl-coa synthetase [Volvox carteri f. nagariensis]<>EFJ50338.1 acetyl-coa synthetase [Volvox carteri f. nagariensis];e-value=3.1e-236	18.9281	NaN	NaN	NaN	NaN		3	3	3	6.5	6.5	6.5	75.41	0	270.89	498810	3
			EUGR34052>ONeill>Q:	EUGR34052>ONeill>Q:	EUGR34052>ONeill>Q: OXB44820.1 putative adhesin [[Candida] glabrata]<>OXB50116.1 putative adhesin [[Candida] glabrata];e-value=1.2e-21	NaN	NaN	NaN	18.9158	NaN		1	1	1	2.2	2.2	2.2	102.47	0	8.4336	494580	1
			EUGR20046>ONeill>Q:	EUGR20046>ONeill>Q:	EUGR20046>ONeill>Q: no homologue found	18.8942	NaN	NaN	NaN	NaN		1	1	1	8.8	8.8	8.8	22.001	0	6.3652	487230	1
			EUGR17838>ONeill>Q:	EUGR17838>ONeill>Q:	EUGR17838>ONeill>Q: OZJ02277.1 hypothetical protein BZG36_05064 [Bifiguratus adelaidae];e-value=2.9e-05	NaN	NaN	NaN	NaN	NaN		1	1	1	0.3	0.3	0.3	348.17	0	6.4073	475730	0
			EUGR31556>ONeill>Q:	EUGR31556>ONeill>Q:	EUGR31556>ONeill>Q: QDZ21133.1 ADP-ribosylation factor-like GTPase [Chloropicon primus];e-value=2.5e-66	18.7213	NaN	NaN	NaN	NaN		1	1	1	5.3	5.3	5.3	21.056	0	6.0568	432190	1
			EUGR00451>EG_transcript_860>Q:	EUGR00451>EG_transcript_860>Q:	EUGR00451>EG_transcript_860>Q: EDL83914.1 stromal antigen 3, isoform CRA_b [Rattus norvegicus];e-value=2.6e-60	NaN	NaN	NaN	NaN	NaN		1	1	1	0.6	0.6	0.6	130.88	0	10.955	428740	0
			EUGR54243>Yoshida>Q:	EUGR54243>Yoshida>Q:	EUGR54243>Yoshida>Q: ALO46533.1 bifunctional aconitate hydratase 2/2-methylisocitrate dehydratase [Pseudohongiella spirulinae];e-value=0.0e+00	18.6992	NaN	NaN	NaN	NaN		2	2	2	2.8	2.8	2.8	97.656	0	50.519	425620	1
			EUGR22350>ONeill>Q:	EUGR22350>ONeill>Q:	EUGR22350>ONeill>Q: XP_820123.1 eukaryotic initiation factor 4a [Trypanosoma cruzi strain CL Brener]<>EAN98272.1 eukaryotic initiation factor 4a, putative [Trypanosoma cruzi];e-value=4.4e-172	18.59	NaN	NaN	NaN	NaN		3	3	3	7.4	7.4	7.4	47.023	0	18.961	394590	3
			EUGR66325>Yoshida>Q:	EUGR66325>Yoshida>Q:	EUGR66325>Yoshida>Q: ABW90362.1 putative ribosomal protein L30 [Sipunculus nudus];e-value=3.4e-37	18.5503	NaN	NaN	NaN	NaN		2	2	2	20.5	20.5	20.5	13.055	0	12.972	383870	2
			EUGR19090>ONeill>Q:;EUGR27915>ONeill>Q:	EUGR19090>ONeill>Q:;EUGR27915>ONeill>Q:	EUGR19090>ONeill>Q: CAB96125.1 enolase [Euglena gracilis];e-value=7.9e-249;EUGR27915>ONeill>Q: CAB96126.1 chloroplast enolase, partial [Euglena gracilis];e-value=8.2e-279	18.49	NaN	NaN	NaN	NaN		2	2	2	7.5	7.5	7.5	47.578	0	37.16	368160	2
			EUGR45027>ONeill>Q:	EUGR45027>ONeill>Q:	EUGR45027>ONeill>Q: XP_006827315.2 protein translation factor SUI1 homolog 2 [Amborella trichopoda];e-value=1.2e-29	18.4498	NaN	NaN	NaN	NaN		1	1	1	11.8	11.8	11.8	13.352	0	6.338	358050	1
			EUGR24304>ONeill>Q:	EUGR24304>ONeill>Q:	EUGR24304>ONeill>Q: AAA85774.1 glyceraldehyde-3-phosphate dehydrogenase [Euglena gracilis]<>AAC37245.1 glyceraldehyde-3-phosphate dehydrogenase [Euglena gracilis];e-value=7.4e-200	18.3963	NaN	NaN	NaN	NaN		1	1	1	4.1	4.1	4.1	39.517	0	19.63	345010	1
			EUGR40316>ONeill>Q:	EUGR40316>ONeill>Q:	EUGR40316>ONeill>Q: OZJ04042.1 Electron transfer flavoprotein subunit beta [Bifiguratus adelaidae];e-value=1.4e-75	18.3799	NaN	NaN	NaN	NaN		1	1	1	4.6	4.6	4.6	28.985	0	6.8661	341110	1
			EUGR32915>ONeill>Q:	EUGR32915>ONeill>Q:	EUGR32915>ONeill>Q: AAR11779.1 cyclophilin A [Azumapecten farreri];e-value=4.2e-84	18.3327	NaN	NaN	NaN	NaN		1	1	1	5.1	5.1	5.1	18.824	0.0064103	5.9926	330130	1
			EUGR05513>EG_transcript_18627>Q:	EUGR05513>EG_transcript_18627>Q:	EUGR05513>EG_transcript_18627>Q: no homologue found	18.3178	NaN	NaN	NaN	NaN		1	1	1	4.3	4.3	4.3	31.035	0	27.531	326740	1
			EUGR26719>ONeill>Q:	EUGR26719>ONeill>Q:	EUGR26719>ONeill>Q: ALR69473.1 plastid glyceraldehyde 3-phosphate dehydrogenase, partial [Euglena gracilis];e-value=4.7e-258	18.0923	NaN	NaN	NaN	NaN		1	1	1	3.1	3.1	3.1	51.655	0	8.0913	279470	1
			EUGR01484>EG_transcript_3315>Q:	EUGR01484>EG_transcript_3315>Q:;EUGR05483>EG_transcript_18533>Q:;EUGR40552>ONeill>Q:	EUGR01484>EG_transcript_3315>Q: OLP83673.1 tRNA/tmRNA (uracil-C(5))-methyltransferase [Symbiodinium microadriaticum];e-value=1.1e-69	18.0718	NaN	NaN	NaN	NaN		3	3	3	4.8	4.8	4.8	84.025	0	67.214	275530	3
			EUGR01176>EG_transcript_2494>Q:	EUGR01176>EG_transcript_2494>Q:	EUGR01176>EG_transcript_2494>Q: AAF71706.1 elongation factor 2, partial [Euglena gracilis];e-value=0.0e+00	18.0654	NaN	NaN	NaN	NaN		1	1	1	1.7	1.7	1.7	96.19	0	6.0916	274300	1
			EUGR47397>Yoshida>Q:;EUGR02895>EG_transcript_7996>Q:	EUGR47397>Yoshida>Q:;EUGR02895>EG_transcript_7996>Q:	EUGR47397>Yoshida>Q: PBJ81198.1 ABC transporter [Trypanosoma cruzi cruzi]<>PWU84725.1 putative ABC transporter [Trypanosoma cruzi];e-value=8.8e-87;EUGR02895>EG_transcript_7996>Q: XP_028887374.1 ABC transporter [Trypanosoma theileri]<>ORC93308.1 ABC transp	NaN	NaN	NaN	NaN	NaN		1	1	1	3.9	3.9	3.9	42.447	0	7.8568	251900	0
			EUGR63536>Yoshida>Q:	EUGR63536>Yoshida>Q:	EUGR63536>Yoshida>Q: XP_029239101.1 RNA binding protein [Trypanosoma rangeli]<>RNF06154.1 RNA binding protein [Trypanosoma rangeli];e-value=1.2e-09	16.7087	16.3894	NaN	NaN	NaN		1	1	1	5.8	5.8	5.8	34.042	0	12.614	192950	2
			EUGR38737>ONeill>Q:	EUGR38737>ONeill>Q:	EUGR38737>ONeill>Q: XP_002505689.1 photosystem II oxygen-evolving complex 23 kDa protein, chloroplast precursor [Micromonas commoda]<>ACO66947.1 photosystem II oxygen-evolving complex 23 kDa protein, chloroplast precursor [Micromonas commoda];e-value=3.5e	17.3128	NaN	NaN	NaN	NaN		1	1	1	4.4	4.4	4.4	36.372	0	44.612	162810	1
			EUGR40382>ONeill>Q:	EUGR40382>ONeill>Q:	EUGR40382>ONeill>Q: CUG30453.1 69 kDa paraflagellar rod protein 2C, putative [Bodo saltans];e-value=1.5e-253	17.0306	NaN	NaN	NaN	NaN		1	1	1	2.8	2.8	2.8	70.254	0	6.1722	133880	0
			EUGR17544>ONeill>Q:;EUGR01436>EG_transcript_3197>Q:	EUGR17544>ONeill>Q:;EUGR01436>EG_transcript_3197>Q:	EUGR17544>ONeill>Q: XP_027914337.1 arabinosyltransferase XEG113-like [Vigna unguiculata];e-value=1.1e-09;EUGR01436>EG_transcript_3197>Q: XP_027914337.1 arabinosyltransferase XEG113-like [Vigna unguiculata];e-value=3.9e-10	NaN	NaN	NaN	16.3717	NaN		2	2	2	4.3	4.3	4.3	95.516	0	11.095	130940	0
			EUGR07884>EG_transcript_29508>Q:	EUGR07884>EG_transcript_29508>Q:	EUGR07884>EG_transcript_29508>Q: no homologue found	NaN	NaN	NaN	16.6818	NaN		1	1	1	14.2	14.2	14.2	10.842	0	6.4868	105130	0
			EUGR00184>EG_transcript_341>Q:	EUGR00184>EG_transcript_341>Q:	EUGR00184>EG_transcript_341>Q: no homologue found	NaN	NaN	NaN	NaN	NaN		1	1	1	0.6	0.6	0.6	171.15	0	30.702	0	1
			EUGR26728>ONeill>Q:;EUGR01472>EG_transcript_3277>Q:	EUGR26728>ONeill>Q:;EUGR01472>EG_transcript_3277>Q:	EUGR26728>ONeill>Q: no homologue found;EUGR01472>EG_transcript_3277>Q: no homologue found	NaN	NaN	NaN	NaN	NaN		1	1	1	2.2	2.2	2.2	68.755	0.00625	5.9835	0	1
			EUGR29257>ONeill>Q:;EUGR03780>EG_transcript_11472>Q:	EUGR29257>ONeill>Q:;EUGR03780>EG_transcript_11472>Q:	EUGR29257>ONeill>Q: no homologue found;EUGR03780>EG_transcript_11472>Q: no homologue found	NaN	NaN	NaN	NaN	NaN		1	1	1	12.8	12.8	12.8	24.124	0	10.021	0	2
			EUGR06097>EG_transcript_21173>Q:	EUGR06097>EG_transcript_21173>Q:	EUGR06097>EG_transcript_21173>Q: no homologue found	NaN	NaN	NaN	NaN	NaN		1	1	1	2.2	2.2	2.2	34.855	0	6.0793	0	1
			EUGR35717>ONeill>Q:;EUGR07668>EG_transcript_28427>Q:;EUGR35718>ONeill>Q:	EUGR35717>ONeill>Q:;EUGR07668>EG_transcript_28427>Q:;EUGR35718>ONeill>Q:	EUGR35717>ONeill>Q: no homologue found;EUGR07668>EG_transcript_28427>Q: no homologue found;EUGR35718>ONeill>Q: no homologue found	NaN	NaN	NaN	NaN	NaN		1	1	1	10.1	10.1	10.1	12.295	0	6.2122	0	1
			EUGR15922>ONeill>Q:	EUGR15922>ONeill>Q:	EUGR15922>ONeill>Q: no homologue found	NaN	NaN	NaN	NaN	NaN		1	1	1	1.7	1.7	1.7	113.1	0	6.0207	0	1
			EUGR62730>Yoshida>Q:;EUGR17386>ONeill>Q:;EUGR06558>EG_transcript_23156>ANV:;EUGR55521>Yoshida>Q:	EUGR62730>Yoshida>Q:;EUGR17386>ONeill>Q:;EUGR06558>EG_transcript_23156>ANV:;EUGR55521>Yoshida>Q:	EUGR62730>Yoshida>Q: DAA05885.1 TPA_inf: chloroplast light-harvesting complex II protein precursor Lhcbm5, partial [Euglena gracilis];e-value=6.7e-91;EUGR17386>ONeill>Q: DAA05885.1 TPA_inf: chloroplast light-harvesting complex II protein precursor Lhcbm5,	NaN	NaN	NaN	NaN	NaN		2	1	1	9.6	2.7	2.7	35.361	0	16.169	0	1
			EUGR18205>ONeill>Q:	EUGR18205>ONeill>Q:	EUGR18205>ONeill>Q: XP_031566331.1 uncharacterized protein LOC116301419 [Actinia tenebrosa];e-value=7.8e-11	NaN	NaN	NaN	NaN	NaN		1	1	1	0.9	0.9	0.9	90.296	0	6.0869	0	1
			EUGR38131>ONeill>Q:;EUGR25185>ONeill>Q:	EUGR38131>ONeill>Q:;EUGR25185>ONeill>Q:	EUGR38131>ONeill>Q: QEA04618.1 hypothetical protein KBTEX_00926 [uncultured organism];e-value=4.7e-19;EUGR25185>ONeill>Q: POR31985.1 Uncharacterized protein TPAR_07791 [Tolypocladium paradoxum];e-value=1.5e-09	NaN	NaN	NaN	NaN	NaN		1	1	1	2.3	2.3	2.3	42.639	0	6.2916	0	1
			EUGR27095>ONeill>Q:	EUGR27095>ONeill>Q:	EUGR27095>ONeill>Q: XP_002509367.1 predicted protein [Micromonas commoda]<>ACO70625.1 predicted protein [Micromonas commoda];e-value=1.7e-70	NaN	NaN	NaN	NaN	NaN		1	1	1	2.9	2.9	2.9	60.845	0.0061728	5.9636	0	1
			EUGR27552>ONeill>Q:	EUGR27552>ONeill>Q:	EUGR27552>ONeill>Q: no homologue found	NaN	NaN	NaN	NaN	NaN		1	1	1	2	2	2	69.035	0	6.1807	0	1
			EUGR29967>ONeill>Q:;EUGR33468>ONeill>Q:	EUGR29967>ONeill>Q:;EUGR33468>ONeill>Q:	EUGR29967>ONeill>Q: no homologue found;EUGR33468>ONeill>Q: no homologue found	NaN	NaN	NaN	NaN	NaN		1	1	1	9.7	9.7	9.7	11.394	0	6.017	0	1
			EUGR30051>ONeill>Q:	EUGR30051>ONeill>Q:	EUGR30051>ONeill>Q: KKY22334.1 putative 60s ribosomal protein l6 [Diplodia seriata]<>OMP84514.1 60S ribosomal protein L6-B [Diplodia seriata];e-value=3.9e-25	NaN	NaN	NaN	NaN	NaN		1	1	1	6.9	6.9	6.9	23.465	0	6.1293	0	1
			EUGR30945>ONeill>Q:	EUGR30945>ONeill>Q:	EUGR30945>ONeill>Q: BAQ25458.1 malate dehydrogenase [Diplonema papillatum];e-value=3.4e-103	NaN	NaN	NaN	NaN	NaN		1	1	1	3.4	3.4	3.4	34.472	0	7.8522	0	1
			EUGR33727>ONeill>Q:	EUGR33727>ONeill>Q:	EUGR33727>ONeill>Q: P40279.1 RecName: Full=Histone H2A [Euglena gracilis]<>CAA51667.1 Histone H2A [Euglena gracilis];e-value=1.4e-64	NaN	NaN	NaN	NaN	NaN		1	1	1	6.1	6.1	6.1	15.583	0	11.535	0	1
			EUGR42238>ONeill>Q:;EUGR52308>Yoshida>Q:	EUGR42238>ONeill>Q:;EUGR52308>Yoshida>Q:	EUGR42238>ONeill>Q: XP_012453131.1 PREDICTED: uncharacterized protein LOC105775145 [Gossypium raimondii];e-value=1.5e-60;EUGR52308>Yoshida>Q: XP_008461433.1 PREDICTED: histone H3.v1-like [Cucumis melo];e-value=4.7e-60	NaN	NaN	NaN	NaN	NaN		1	1	1	4.9	4.9	4.9	16.381	0	9.9302	0	1
			EUGR43305>ONeill>Q:;EUGR52829>Yoshida>Q:	EUGR43305>ONeill>Q:;EUGR52829>Yoshida>Q:	EUGR43305>ONeill>Q: SFG08577.1 Phosphatidylserine/phosphatidylglycerophosphate/cardiolipin synthase [Duganella sp. CF458];e-value=2.0e-52;EUGR52829>Yoshida>Q: RFC39761.1 Phosphatidylserine/phosphatidylglycerophosphate/cardiolipin synthase [Candidatus Nitr	NaN	NaN	NaN	NaN	NaN		1	1	1	2	2	2	76.697	0	6.0094	0	1
